# Supplementary material for: Harmonization of diffusion MRI data sets with adaptive dictionary learning
Source: Hum Brain Mapp. 2020 Aug 26;41(16):4478–99. doi: 10.1002/hbm.25117 (PMC7555079; doi:10.1002/hbm.25117)
Supplement: Supplementary file 1 — Table S1 Individual effect sizes, p‐values and other intermediary statistics for every tested combination which generated the boxplots shown in Figure 11 of the main manuscript. [file HBM-41-4478-s001.csv]

	Contrast	A	B	mean(A)	std(A)	mean(B)	std(B)	Paired	Parametric	T	dof	tail	p-unc	p-adjust	CLES	hedges	metric	method	subject	scanner	has fw	hedges ci low	hedges ci high	hedges ci	p-corr	rejection
0	scanner	GE/st	Prisma/st	0.3318627178668976	0.16412587463855743	0.36604776978492737	0.18098987638950348	True	True	-21.719	2999.0	two-sided	2.9007076775251983e-97	fdr_bh	0.5578455555555556	0.1980829740844566	fa	raw	H	GE/st vs Prisma/st	None	0.16195	0.23422	0.03613702591554341	3.9037561267628833e-97	True
1	scanner	GE/st	Connectom/st	0.3318627178668976	0.16412587463855743	0.3511453866958618	0.18253013491630554	True	True	-16.898	2999.0	two-sided	2.8952564581178235e-61	fdr_bh	0.530204	0.11123584204253732	fa	raw	H	GE/st vs Connectom/st	None	0.07534	0.14713	0.03589415795746269	3.7764214671102046e-61	True
2	scanner	GE/st	GE/st + FW	0.3318627178668976	0.16412587463855743	0.20719139277935028	0.10586267709732056	True	True	115.117	2999.0	two-sided	0.0	fdr_bh	0.7249001111111111	0.9234149115209682	fa	raw	H	GE/st vs GE/st + FW	Only one	0.88068	0.96615	0.042735088479031735	0.0	True
3	scanner	GE/st	Prisma/st + FW	0.3318627178668976	0.16412587463855743	0.2214169055223465	0.1142703965306282	True	True	70.762	2999.0	two-sided	0.0	fdr_bh	0.6995882222222222	0.7933439483201317	fa	raw	H	GE/st vs Prisma/st + FW	Only one	0.75231	0.83437	0.04102605167986828	0.0	True
4	scanner	GE/st	Connectom/st + FW	0.3318627178668976	0.16412587463855743	0.20985449850559235	0.11290367692708969	True	True	95.536	2999.0	two-sided	0.0	fdr_bh	0.718813	0.8807216789984935	fa	raw	H	GE/st vs Connectom/st + FW	Only one	0.83857	0.92288	0.042158321001506516	0.0	True
5	scanner	Prisma/st	Connectom/st	0.36604776978492737	0.18098987638950348	0.3511453866958618	0.18253013491630554	True	True	9.817	2999.0	two-sided	2.0606993447532046e-22	fdr_bh	0.5252967777777777	0.08197892121238383	fa	raw	H	Prisma/st vs Connectom/st	None	0.04613	0.11782	0.035841078787616165	2.4605365310486023e-22	True
6	scanner	Prisma/st	GE/st + FW	0.36604776978492737	0.18098987638950348	0.20719139277935028	0.10586267709732056	True	True	84.947	2999.0	two-sided	0.0	fdr_bh	0.7575344444444444	1.1074435554457123	fa	raw	H	Prisma/st vs GE/st + FW	Only one	1.06199	1.15289	0.0454464445542877	0.0	True
7	scanner	Prisma/st	Prisma/st + FW	0.36604776978492737	0.18098987638950348	0.2214169055223465	0.1142703965306282	True	True	116.141	2999.0	two-sided	0.0	fdr_bh	0.7377574444444445	0.9795613445930844	fa	raw	H	Prisma/st vs Prisma/st + FW	Only one	0.93603	1.02309	0.04352865540691564	0.0	True
8	scanner	Prisma/st	Connectom/st + FW	0.36604776978492737	0.18098987638950348	0.20985449850559235	0.11290367692708969	True	True	89.774	2999.0	two-sided	0.0	fdr_bh	0.7532424444444444	1.0627912180645112	fa	raw	H	Prisma/st vs Connectom/st + FW	Only one	1.01803	1.10755	0.04475878193548888	0.0	True
9	scanner	Connectom/st	GE/st + FW	0.3511453866958618	0.18253013491630554	0.20719139277935028	0.10586267709732056	True	True	86.013	2999.0	two-sided	0.0	fdr_bh	0.7336302222222222	0.9981941422964051	fa	raw	H	Connectom/st vs GE/st + FW	Only one	0.95439	1.04199	0.04379585770359484	0.0	True
10	scanner	Connectom/st	Prisma/st + FW	0.3511453866958618	0.18253013491630554	0.2214169055223465	0.1142703965306282	True	True	73.172	2999.0	two-sided	0.0	fdr_bh	0.7125595555555555	0.8740704839877866	fa	raw	H	Connectom/st vs Prisma/st + FW	Only one	0.832	0.91614	0.042069516012213315	0.0	True
11	scanner	Connectom/st	Connectom/st + FW	0.3511453866958618	0.18253013491630554	0.20985449850559235	0.11290367692708969	True	True	109.119	2999.0	two-sided	0.0	fdr_bh	0.7294434444444444	0.9563783208026727	fa	raw	H	Connectom/st vs Connectom/st + FW	Only one	0.91318	0.99958	0.043201679197327314	0.0	True
12	scanner	GE/st + FW	Prisma/st + FW	0.20719139277935028	0.10586267709732056	0.2214169055223465	0.1142703965306282	True	True	-13.691	2999.0	two-sided	1.9608766995953135e-41	fdr_bh	0.5370557777777778	0.12922837295214823	fa	raw	H	GE/st + FW vs Prisma/st + FW	Both	0.0933	0.16516	0.03593162704785177	2.4812499537937185e-41	True
13	scanner	GE/st + FW	Connectom/st + FW	0.20719139277935028	0.10586267709732056	0.20985449850559235	0.11290367692708969	True	True	-3.696	2999.0	two-sided	0.00022271519498518613	fdr_bh	0.504452	0.02434339352627509	fa	raw	H	GE/st + FW vs Connectom/st + FW	Both	-0.01145	0.06013	0.03578660647372491	0.00023239846433236813	True
14	scanner	Prisma/st + FW	Connectom/st + FW	0.2214169055223465	0.1142703965306282	0.20985449850559235	0.11290367692708969	True	True	11.712	2999.0	two-sided	5.195353035377167e-31	fdr_bh	0.5312214444444444	0.10178063894106873	fa	raw	H	Prisma/st + FW vs Connectom/st + FW	Both	0.0659	0.13766	0.035879361058931275	6.427240868507835e-31	True
15	scanner	GE/st	Prisma/st	0.28665778040885925	0.1704111248254776	0.2913186252117157	0.18551793694496155	True	True	-4.277	2999.0	two-sided	1.9524800643225558e-05	fdr_bh	0.5007297777777778	0.026186464012867606	fa	raw	L	GE/st vs Prisma/st	None	-0.0096	0.06198	0.03579353598713239	2.0522418194339273e-05	True
16	scanner	GE/st	Connectom/st	0.28665778040885925	0.1704111248254776	0.27596843242645264	0.18431751430034637	True	True	7.91	2999.0	two-sided	3.5926955714139584e-15	fdr_bh	0.5260433333333333	0.06026021095447312	fa	raw	L	GE/st vs Connectom/st	None	0.02444	0.09608	0.03581978904552688	4.073607577036299e-15	True
17	scanner	GE/st	GE/st + FW	0.28665778040885925	0.1704111248254776	0.17946046590805054	0.10965459793806076	True	True	94.597	2999.0	two-sided	0.0	fdr_bh	0.6837734444444444	0.765419713655168	fa	raw	L	GE/st vs GE/st + FW	Only one	0.72473	0.80611	0.04069028634483196	0.0	True
18	scanner	GE/st	Prisma/st + FW	0.28665778040885925	0.1704111248254776	0.17608416080474854	0.11429552733898163	True	True	83.475	2999.0	two-sided	0.0	fdr_bh	0.6924608888888889	0.7766576009099577	fa	raw	L	GE/st vs Prisma/st + FW	Only one	0.73583	0.81748	0.04082239909004226	0.0	True
19	scanner	GE/st	Connectom/st + FW	0.28665778040885925	0.1704111248254776	0.16420474648475647	0.11045748740434647	True	True	81.546	2999.0	two-sided	0.0	fdr_bh	0.7148888888888889	0.8718504879045774	fa	raw	L	GE/st vs Connectom/st + FW	Only one	0.82981	0.91389	0.04203951209542256	0.0	True
20	scanner	Prisma/st	Connectom/st	0.2913186252117157	0.18551793694496155	0.27596843242645264	0.18431751430034637	True	True	16.11	2999.0	two-sided	4.555645295742063e-56	fdr_bh	0.5247698888888889	0.0830005486022056	fa	raw	L	Prisma/st vs Connectom/st	None	0.04716	0.11885	0.0358494513977944	5.899396785853031e-56	True
21	scanner	Prisma/st	GE/st + FW	0.2913186252117157	0.18551793694496155	0.17946046590805054	0.10965459793806076	True	True	68.279	2999.0	two-sided	0.0	fdr_bh	0.6710614444444445	0.7578223293007256	fa	raw	L	Prisma/st vs GE/st + FW	Only one	0.71722	0.79842	0.040597670699274446	0.0	True
22	scanner	Prisma/st	Prisma/st + FW	0.2913186252117157	0.18551793694496155	0.17608416080474854	0.11429552733898163	True	True	87.137	2999.0	two-sided	0.0	fdr_bh	0.6813865555555556	0.7686115714906716	fa	raw	L	Prisma/st vs Prisma/st + FW	Only one	0.72788	0.80934	0.04072842850932834	0.0	True
23	scanner	Prisma/st	Connectom/st + FW	0.2913186252117157	0.18551793694496155	0.16420474648475647	0.11045748740434647	True	True	81.34	2999.0	two-sided	0.0	fdr_bh	0.702063	0.8588414866556878	fa	raw	L	Prisma/st vs Connectom/st + FW	Only one	0.81698	0.90071	0.041868513344312186	0.0	True
24	scanner	Connectom/st	GE/st + FW	0.27596843242645264	0.18431751430034637	0.17946046590805054	0.10965459793806076	True	True	55.399	2999.0	two-sided	0.0	fdr_bh	0.6422941111111111	0.6564969066310471	fa	raw	L	Connectom/st vs GE/st + FW	Only one	0.61705	0.69595	0.03945309336895286	0.0	True
25	scanner	Connectom/st	Prisma/st + FW	0.27596843242645264	0.18431751430034637	0.17608416080474854	0.11429552733898163	True	True	66.995	2999.0	two-sided	0.0	fdr_bh	0.6539753333333334	0.6689042842080333	fa	raw	L	Connectom/st vs Prisma/st + FW	Only one	0.62932	0.70849	0.03958571579196668	0.0	True
26	scanner	Connectom/st	Connectom/st + FW	0.27596843242645264	0.18431751430034637	0.16420474648475647	0.11045748740434647	True	True	81.689	2999.0	two-sided	0.0	fdr_bh	0.6757578888888889	0.7582034213843476	fa	raw	L	Connectom/st vs Connectom/st + FW	Only one	0.7176	0.79881	0.04060657861565242	0.0	True
27	scanner	GE/st + FW	Prisma/st + FW	0.17946046590805054	0.10965459793806076	0.17608416080474854	0.11429552733898163	True	True	5.013	2999.0	two-sided	5.663076203051559e-07	fdr_bh	0.5143712222222222	0.030148523385304698	fa	raw	L	GE/st + FW vs Prisma/st + FW	Both	-0.00564	0.06594	0.0357914766146953	6.031678796149589e-07	True
28	scanner	GE/st + FW	Connectom/st + FW	0.17946046590805054	0.10965459793806076	0.16420474648475647	0.11045748740434647	True	True	18.583	2999.0	two-sided	4.797282718354009e-73	fdr_bh	0.5456204444444445	0.13860040187486433	fa	raw	L	GE/st + FW vs Connectom/st + FW	Both	0.10265	0.17456	0.03595959812513566	6.302999191997969e-73	True
29	scanner	Prisma/st + FW	Connectom/st + FW	0.17608416080474854	0.11429552733898163	0.16420474648475647	0.11045748740434647	True	True	20.492	2999.0	two-sided	1.904011390146756e-87	fdr_bh	0.5301168888888889	0.1056976117179664	fa	raw	L	Prisma/st + FW vs Connectom/st + FW	Both	0.06981	0.14158	0.035882388282033606	2.5433918384149618e-87	True
30	scanner	GE/st	Prisma/st	0.33479663729667664	0.17858673632144928	0.3438399136066437	0.1930893212556839	True	True	-8.228	2999.0	two-sided	2.7984296653409167e-16	fdr_bh	0.5134153333333333	0.0486560556809027	fa	raw	M	GE/st vs Prisma/st	None	0.01285	0.08446	0.035803944319097294	3.2186411486349202e-16	True
31	scanner	GE/st	Connectom/st	0.33479663729667664	0.17858673632144928	0.32337597012519836	0.18735763430595398	True	True	7.558	2999.0	two-sided	5.423195503007372e-14	fdr_bh	0.5190151111111111	0.062409696686798244	fa	raw	M	GE/st vs Connectom/st	None	0.02659	0.09823	0.035820303313201754	6.072629490148223e-14	True
32	scanner	GE/st	GE/st + FW	0.33479663729667664	0.17858673632144928	0.20988412201404572	0.1164676696062088	True	True	106.481	2999.0	two-sided	0.0	fdr_bh	0.706363	0.8466024763675097	fa	raw	M	GE/st vs GE/st + FW	Only one	0.8049	0.88831	0.041707523632490306	0.0	True
33	scanner	GE/st	Prisma/st + FW	0.33479663729667664	0.17858673632144928	0.21016649901866913	0.12256080657243729	True	True	93.052	2999.0	two-sided	0.0	fdr_bh	0.7058957777777778	0.8275979899152643	fa	raw	M	GE/st vs Prisma/st + FW	Only one	0.78614	0.86906	0.04146201008473571	0.0	True
34	scanner	GE/st	Connectom/st + FW	0.33479663729667664	0.17858673632144928	0.194741353392601	0.11517784744501114	True	True	84.813	2999.0	two-sided	0.0	fdr_bh	0.7311766666666667	0.9534011907056008	fa	raw	M	GE/st vs Connectom/st + FW	Only one	0.91025	0.99656	0.04315880929439919	0.0	True
35	scanner	Prisma/st	Connectom/st	0.3438399136066437	0.1930893212556839	0.32337597012519836	0.18735763430595398	True	True	15.986	2999.0	two-sided	2.9009800405964503e-55	fdr_bh	0.5314456666666667	0.10756497550243305	fa	raw	M	Prisma/st vs Connectom/st	None	0.07168	0.14345	0.03588502449756695	3.7499203397297026e-55	True
36	scanner	Prisma/st	GE/st + FW	0.3438399136066437	0.1930893212556839	0.20988412201404572	0.1164676696062088	True	True	80.728	2999.0	two-sided	0.0	fdr_bh	0.7046691111111111	0.8653594962542572	fa	raw	M	Prisma/st vs GE/st + FW	Only one	0.82341	0.90731	0.04195050374574272	0.0	True
37	scanner	Prisma/st	Prisma/st + FW	0.3438399136066437	0.1930893212556839	0.21016649901866913	0.12256080657243729	True	True	101.17	2999.0	two-sided	0.0	fdr_bh	0.7061451111111111	0.8468660976485728	fa	raw	M	Prisma/st vs Prisma/st + FW	Only one	0.80516	0.88858	0.041713902351427246	0.0	True
38	scanner	Prisma/st	Connectom/st + FW	0.3438399136066437	0.1930893212556839	0.194741353392601	0.11517784744501114	True	True	85.264	2999.0	two-sided	0.0	fdr_bh	0.7283495555555556	0.9672122920407417	fa	raw	M	Prisma/st vs Connectom/st + FW	Only one	0.92386	1.01056	0.04334770795925824	0.0	True
39	scanner	Connectom/st	GE/st + FW	0.32337597012519836	0.18735763430595398	0.20988412201404572	0.1164676696062088	True	True	63.412	2999.0	two-sided	0.0	fdr_bh	0.6776436666666666	0.7469927572292647	fa	raw	M	Connectom/st vs GE/st + FW	Only one	0.70652	0.78746	0.04046724277073532	0.0	True
40	scanner	Connectom/st	Prisma/st + FW	0.32337597012519836	0.18735763430595398	0.21016649901866913	0.12256080657243729	True	True	71.853	2999.0	two-sided	0.0	fdr_bh	0.6792833333333334	0.7304845559650959	fa	raw	M	Connectom/st vs Prisma/st + FW	Only one	0.69021	0.77076	0.04027544403490413	0.0	True
41	scanner	Connectom/st	Connectom/st + FW	0.32337597012519836	0.18735763430595398	0.194741353392601	0.11517784744501114	True	True	95.835	2999.0	two-sided	0.0	fdr_bh	0.7032697777777778	0.8502706452632011	fa	raw	M	Connectom/st vs Connectom/st + FW	Only one	0.80852	0.89202	0.04174935473679897	0.0	True
42	scanner	GE/st + FW	Prisma/st + FW	0.20988412201404572	0.1164676696062088	0.21016649901866913	0.12256080657243729	True	True	-0.41	2999.0	two-sided	0.6820758910072311	fdr_bh	0.5012473333333334	0.002362410453930728	fa	raw	M	GE/st + FW vs Prisma/st + FW	Both	-0.03342	0.03815	0.035787589546069275	0.6830245361963927	False
43	scanner	GE/st + FW	Connectom/st + FW	0.20988412201404572	0.1164676696062088	0.194741353392601	0.11517784744501114	True	True	15.958	2999.0	two-sided	4.358868253674853e-55	fdr_bh	0.5374465555555555	0.1307243919220889	fa	raw	M	GE/st + FW vs Connectom/st + FW	Both	0.09479	0.16666	0.0359356080779111	5.6243461337740035e-55	True
44	scanner	Prisma/st + FW	Connectom/st + FW	0.21016649901866913	0.12256080657243729	0.194741353392601	0.11517784744501114	True	True	19.044	2999.0	two-sided	2.0077945983879518e-76	fdr_bh	0.5358748888888889	0.12974920681096458	fa	raw	M	Prisma/st + FW vs Connectom/st + FW	Both	0.09382	0.16568	0.035930793189035415	2.6573752037487598e-76	True
45	scanner	GE/st	Prisma/st	0.3407542109489441	0.18242378532886505	0.3458563983440399	0.1908579170703888	True	True	-3.445	2999.0	two-sided	0.0005796657769038927	fdr_bh	0.5066281111111111	0.027333510071761827	fa	raw	N	GE/st vs Prisma/st	None	-0.00846	0.06312	0.03578648992823817	0.0006031204615185011	True
46	scanner	GE/st	Connectom/st	0.3407542109489441	0.18242378532886505	0.3321632742881775	0.19162914156913757	True	True	6.047	2999.0	two-sided	1.6627717835172678e-09	fdr_bh	0.5149464444444445	0.04592859520850523	fa	raw	N	GE/st vs Connectom/st	None	0.01013	0.08173	0.03580140479149477	1.8139328547461105e-09	True
47	scanner	GE/st	GE/st + FW	0.3407542109489441	0.18242378532886505	0.21313710510730743	0.11954253911972046	True	True	105.432	2999.0	two-sided	0.0	fdr_bh	0.7063503333333333	0.8451350934457036	fa	raw	N	GE/st vs GE/st + FW	Only one	0.80345	0.88682	0.041684906554296464	0.0	True
48	scanner	GE/st	Prisma/st + FW	0.3407542109489441	0.18242378532886505	0.2122722566127777	0.12223366647958755	True	True	78.459	2999.0	two-sided	0.0	fdr_bh	0.7073108888888889	0.8433464152131332	fa	raw	N	GE/st vs Prisma/st + FW	Only one	0.80168	0.88501	0.041663584786866714	0.0	True
49	scanner	GE/st	Connectom/st + FW	0.3407542109489441	0.18242378532886505	0.20202545821666718	0.12060850113630295	True	True	87.527	2999.0	two-sided	0.0	fdr_bh	0.724453	0.9154893042015387	fa	raw	N	GE/st vs Connectom/st + FW	Only one	0.87286	0.95812	0.04263069579846124	0.0	True
50	scanner	Prisma/st	Connectom/st	0.3458563983440399	0.1908579170703888	0.3321632742881775	0.19162914156913757	True	True	12.134	2999.0	two-sided	4.1257246993038275e-33	fdr_bh	0.5205688888888889	0.07159150336719178	fa	raw	N	Prisma/st vs Connectom/st	None	0.03576	0.10742	0.035828496632808224	5.139311044115494e-33	True
51	scanner	Prisma/st	GE/st + FW	0.3458563983440399	0.1908579170703888	0.21313710510730743	0.11954253911972046	True	True	74.73	2999.0	two-sided	0.0	fdr_bh	0.7052672222222223	0.8550419907859242	fa	raw	N	Prisma/st vs GE/st + FW	Only one	0.81323	0.89686	0.041818009214075746	0.0	True
52	scanner	Prisma/st	Prisma/st + FW	0.3458563983440399	0.1908579170703888	0.2122722566127777	0.12223366647958755	True	True	103.456	2999.0	two-sided	0.0	fdr_bh	0.7068912222222222	0.8532164238557288	fa	raw	N	Prisma/st vs Prisma/st + FW	Only one	0.81142	0.89501	0.04179357614427115	0.0	True
53	scanner	Prisma/st	Connectom/st + FW	0.3458563983440399	0.1908579170703888	0.20202545821666718	0.12060850113630295	True	True	91.42	2999.0	two-sided	0.0	fdr_bh	0.7231203333333334	0.9234571861912297	fa	raw	N	Prisma/st vs Connectom/st + FW	Only one	0.88072	0.96619	0.042732813808770254	0.0	True
54	scanner	Connectom/st	GE/st + FW	0.3321632742881775	0.19162914156913757	0.21313710510730743	0.11954253911972046	True	True	67.881	2999.0	two-sided	0.0	fdr_bh	0.6809138888888889	0.764923722905077	fa	raw	N	Connectom/st vs GE/st + FW	Only one	0.72424	0.80561	0.04068627709492301	0.0	True
55	scanner	Connectom/st	Prisma/st + FW	0.3321632742881775	0.19162914156913757	0.2122722566127777	0.12223366647958755	True	True	75.142	2999.0	two-sided	0.0	fdr_bh	0.6830911111111111	0.7638753330929102	fa	raw	N	Connectom/st vs Prisma/st + FW	Only one	0.72321	0.80455	0.04067466690708976	0.0	True
56	scanner	Connectom/st	Connectom/st + FW	0.3321632742881775	0.19162914156913757	0.20202545821666718	0.12060850113630295	True	True	97.816	2999.0	two-sided	0.0	fdr_bh	0.6998535555555555	0.8334775942426081	fa	raw	N	Connectom/st vs Connectom/st + FW	Only one	0.79194	0.87501	0.04153240575739181	0.0	True
57	scanner	GE/st + FW	Prisma/st + FW	0.21313710510730743	0.11954253911972046	0.2122722566127777	0.12223366647958755	True	True	0.901	2999.0	two-sided	0.3678534679396632	fdr_bh	0.5031654444444444	0.0071531060703366005	fa	raw	N	GE/st + FW vs Prisma/st + FW	Both	-0.02863	0.04294	0.0357868939296634	0.37146493256179175	False
58	scanner	GE/st + FW	Connectom/st + FW	0.21313710510730743	0.11954253911972046	0.20202545821666718	0.12060850113630295	True	True	12.628	2999.0	two-sided	1.1820369673852948e-35	fdr_bh	0.5278896666666667	0.09252712091434037	fa	raw	N	GE/st + FW vs Connectom/st + FW	Both	0.05667	0.12839	0.03586287908565963	1.4801158548128907e-35	True
59	scanner	Prisma/st + FW	Connectom/st + FW	0.2122722566127777	0.12223366647958755	0.20202545821666718	0.12060850113630295	True	True	14.012	2999.0	two-sided	2.970213220993505e-43	fdr_bh	0.523963	0.08438004953091793	fa	raw	N	Prisma/st + FW vs Connectom/st + FW	Both	0.04853	0.12023	0.03584995046908207	3.7650590125269786e-43	True
60	scanner	GE/st	Prisma/st	0.3213786482810974	0.1610804945230484	0.35340753197669983	0.17895996570587158	True	True	-22.054	2999.0	two-sided	5.154165206797321e-100	fdr_bh	0.554288	0.18835905683960302	fa	aic	H	GE/st vs Prisma/st	None	0.15226	0.22446	0.03610094316039697	6.949436233884028e-100	True
61	scanner	GE/st	Connectom/st	0.3213786482810974	0.1610804945230484	0.3450503647327423	0.18085363507270813	True	True	-22.157	2999.0	two-sided	7.206485139855958e-101	fdr_bh	0.5372987777777778	0.13844043806671566	fa	aic	H	GE/st vs Connectom/st	None	0.10249	0.1744	0.03595956193328434	9.77150527438096e-101	True
62	scanner	GE/st	GE/st + FW	0.3213786482810974	0.1610804945230484	0.19815513491630554	0.10214459151029587	True	True	112.573	2999.0	two-sided	0.0	fdr_bh	0.7265622222222222	0.936142599411271	fa	aic	H	GE/st vs GE/st + FW	Only one	0.89323	0.97906	0.04291740058872906	0.0	True
63	scanner	GE/st	Prisma/st + FW	0.3213786482810974	0.1610804945230484	0.21042883396148682	0.11095684766769409	True	True	75.723	2999.0	two-sided	0.0	fdr_bh	0.7036961111111111	0.8155935179587084	fa	aic	H	GE/st vs Prisma/st + FW	Only one	0.77429	0.8569	0.041306482041291614	0.0	True
64	scanner	GE/st	Connectom/st + FW	0.3213786482810974	0.1610804945230484	0.20393280684947968	0.11036907881498337	True	True	95.828	2999.0	two-sided	0.0	fdr_bh	0.7145502222222222	0.8652152734905401	fa	aic	H	GE/st vs Connectom/st + FW	Only one	0.82327	0.90716	0.041944726509459906	0.0	True
65	scanner	Prisma/st	Connectom/st	0.35340753197669983	0.17895996570587158	0.3450503647327423	0.18085363507270813	True	True	6.054	2999.0	two-sided	1.5916425906964975e-09	fdr_bh	0.5146756666666666	0.046446780763011314	fa	aic	H	Prisma/st vs Connectom/st	None	0.01064	0.08225	0.03580321923698869	1.7389721779992083e-09	True
66	scanner	Prisma/st	GE/st + FW	0.35340753197669983	0.17895996570587158	0.19815513491630554	0.10214459151029587	True	True	85.603	2999.0	two-sided	0.0	fdr_bh	0.7549367777777778	1.1044498947643193	fa	aic	H	Prisma/st vs GE/st + FW	Only one	1.05905	1.14985	0.04540010523568072	0.0	True
67	scanner	Prisma/st	Prisma/st + FW	0.35340753197669983	0.17895996570587158	0.21042883396148682	0.11095684766769409	True	True	112.822	2999.0	two-sided	0.0	fdr_bh	0.7375134444444444	0.9862193745246216	fa	aic	H	Prisma/st vs Prisma/st + FW	Only one	0.94259	1.02985	0.043630625475378326	0.0	True
68	scanner	Prisma/st	Connectom/st + FW	0.35340753197669983	0.17895996570587158	0.20393280684947968	0.11036907881498337	True	True	89.561	2999.0	two-sided	0.0	fdr_bh	0.7461862222222222	1.0331213057268966	fa	aic	H	Prisma/st vs Connectom/st + FW	Only one	0.98881	1.07744	0.04431869427310331	0.0	True
69	scanner	Connectom/st	GE/st + FW	0.3450503647327423	0.18085363507270813	0.19815513491630554	0.10214459151029587	True	True	88.656	2999.0	two-sided	0.0	fdr_bh	0.7400688888888889	1.0380054951649078	fa	aic	H	Connectom/st vs GE/st + FW	Only one	0.99362	1.08239	0.04438450483509215	0.0	True
70	scanner	Connectom/st	Prisma/st + FW	0.3450503647327423	0.18085363507270813	0.21042883396148682	0.11095684766769409	True	True	79.4	2999.0	two-sided	0.0	fdr_bh	0.7216802222222222	0.9225486470262086	fa	aic	H	Connectom/st vs Prisma/st + FW	Only one	0.87982	0.96527	0.042721352973791316	0.0	True
71	scanner	Connectom/st	Connectom/st + FW	0.3450503647327423	0.18085363507270813	0.20393280684947968	0.11036907881498337	True	True	107.765	2999.0	two-sided	0.0	fdr_bh	0.7308291111111112	0.9690171901612337	fa	aic	H	Connectom/st vs Connectom/st + FW	Only one	0.92564	1.0124	0.0433828098387663	0.0	True
72	scanner	GE/st + FW	Prisma/st + FW	0.19815513491630554	0.10214459151029587	0.21042883396148682	0.11095684766769409	True	True	-13.296	2999.0	two-sided	3.098369955847045e-39	fdr_bh	0.5322287777777778	0.11517673344231369	fa	aic	H	GE/st + FW vs Prisma/st + FW	Both	0.07927	0.15108	0.0359032665576863	3.913730470543636e-39	True
73	scanner	GE/st + FW	Connectom/st + FW	0.19815513491630554	0.10214459151029587	0.20393280684947968	0.11036907881498337	True	True	-8.924	2999.0	two-sided	7.635930960766809e-19	fdr_bh	0.5122581111111111	0.05436779144052389	fa	aic	H	GE/st + FW vs Connectom/st + FW	Both	0.01856	0.09018	0.03581220855947611	8.896230245553564e-19	True
74	scanner	Prisma/st + FW	Connectom/st + FW	0.21042883396148682	0.11095684766769409	0.20393280684947968	0.11036907881498337	True	True	7.531	2999.0	two-sided	6.647955642105387e-14	fdr_bh	0.5184428888888889	0.05869366222542454	fa	aic	H	Prisma/st + FW vs Connectom/st + FW	Both	0.02288	0.09451	0.035816337774575456	7.420973740024617e-14	True
75	scanner	GE/st	Prisma/st	0.2712697386741638	0.1677393764257431	0.2785217761993408	0.18237100541591644	True	True	-7.605	2999.0	two-sided	3.79458937522556e-14	fdr_bh	0.5050577777777778	0.04142196893606518	fa	aic	L	GE/st vs Prisma/st	None	0.00562	0.07722	0.03579803106393482	4.262253276384405e-14	True
76	scanner	GE/st	Connectom/st	0.2712697386741638	0.1677393764257431	0.2686227262020111	0.18170924484729767	True	True	2.22	2999.0	two-sided	0.026483328683617125	fdr_bh	0.5124248888888889	0.015147757411813947	fa	aic	L	GE/st vs Connectom/st	None	-0.02064	0.05093	0.035782242588186054	0.027201136451076077	True
77	scanner	GE/st	GE/st + FW	0.2712697386741638	0.1677393764257431	0.16736146807670593	0.10574684292078018	True	True	89.942	2999.0	two-sided	0.0	fdr_bh	0.6803588888888888	0.7597844303132293	fa	aic	L	GE/st vs GE/st + FW	Only one	0.71916	0.80041	0.04062556968677067	0.0	True
78	scanner	GE/st	Prisma/st + FW	0.2712697386741638	0.1677393764257431	0.16617056727409363	0.11056383699178696	True	True	82.681	2999.0	two-sided	0.0	fdr_bh	0.6855227777777778	0.755190934363531	fa	aic	L	GE/st vs Prisma/st + FW	Only one	0.71462	0.79576	0.040569065636469004	0.0	True
79	scanner	GE/st	Connectom/st + FW	0.2712697386741638	0.1677393764257431	0.15831628441810608	0.10780086368322372	True	True	79.705	2999.0	two-sided	0.0	fdr_bh	0.7007846666666666	0.8197665269276162	fa	aic	L	GE/st vs Connectom/st + FW	Only one	0.77841	0.86113	0.04136347307238375	0.0	True
80	scanner	Prisma/st	Connectom/st	0.2785217761993408	0.18237100541591644	0.2686227262020111	0.18170924484729767	True	True	12.211	2999.0	two-sided	1.663757949559656e-33	fdr_bh	0.5160913333333333	0.05437159606835207	fa	aic	L	Prisma/st vs Connectom/st	None	0.01856	0.09018	0.03580840393164793	2.0796974369495698e-33	True
81	scanner	Prisma/st	GE/st + FW	0.2785217761993408	0.18237100541591644	0.16736146807670593	0.10574684292078018	True	True	70.081	2999.0	two-sided	0.0	fdr_bh	0.6731808888888889	0.7715344060476794	fa	aic	L	Prisma/st vs GE/st + FW	Only one	0.73077	0.8123	0.0407655939523206	0.0	True
82	scanner	Prisma/st	Prisma/st + FW	0.2785217761993408	0.18237100541591644	0.16617056727409363	0.11056383699178696	True	True	84.412	2999.0	two-sided	0.0	fdr_bh	0.6796934444444445	0.7669771317715481	fa	aic	L	Prisma/st vs Prisma/st + FW	Only one	0.72627	0.80768	0.040702868228451816	0.0	True
83	scanner	Prisma/st	Connectom/st + FW	0.2785217761993408	0.18237100541591644	0.15831628441810608	0.10780086368322372	True	True	79.744	2999.0	two-sided	0.0	fdr_bh	0.693562	0.828408790398733	fa	aic	L	Prisma/st vs Connectom/st + FW	Only one	0.78694	0.86988	0.041471209601266934	0.0	True
84	scanner	Connectom/st	GE/st + FW	0.2686227262020111	0.18170924484729767	0.16736146807670593	0.10574684292078018	True	True	60.678	2999.0	two-sided	0.0	fdr_bh	0.6541438888888889	0.7044456346811563	fa	aic	L	Connectom/st vs GE/st + FW	Only one	0.66447	0.74442	0.039974365318843685	0.0	True
85	scanner	Connectom/st	Prisma/st + FW	0.2686227262020111	0.18170924484729767	0.16617056727409363	0.11056383699178696	True	True	70.918	2999.0	two-sided	0.0	fdr_bh	0.6613222222222223	0.7009838167140735	fa	aic	L	Connectom/st vs Prisma/st + FW	Only one	0.66105	0.74092	0.03993618328592652	0.0	True
86	scanner	Connectom/st	Connectom/st + FW	0.2686227262020111	0.18170924484729767	0.15831628441810608	0.10780086368322372	True	True	80.652	2999.0	two-sided	0.0	fdr_bh	0.675826	0.7619260806079673	fa	aic	L	Connectom/st vs Connectom/st + FW	Only one	0.72128	0.80257	0.04064391939203271	0.0	True
87	scanner	GE/st + FW	Prisma/st + FW	0.16736146807670593	0.10574684292078018	0.16617056727409363	0.11056383699178696	True	True	2.117	2999.0	two-sided	0.03430680644379621	fdr_bh	0.5089601111111111	0.011009644874204675	fa	aic	L	GE/st + FW vs Prisma/st + FW	Both	-0.02478	0.04679	0.035780355125795325	0.03513641627245131	True
88	scanner	GE/st + FW	Connectom/st + FW	0.16736146807670593	0.10574684292078018	0.15831628441810608	0.10780086368322372	True	True	13.065	2999.0	two-sided	5.60423453731635e-38	fdr_bh	0.5300195555555556	0.08470288312997105	fa	aic	L	GE/st + FW vs Connectom/st + FW	Both	0.04885	0.12055	0.03584711687002895	7.054281235782818e-38	True
89	scanner	Prisma/st + FW	Connectom/st + FW	0.16617056727409363	0.11056383699178696	0.15831628441810608	0.10780086368322372	True	True	16.807	2999.0	two-sided	1.1845440171389423e-60	fdr_bh	0.5202934444444445	0.07192830355780364	fa	aic	L	Prisma/st + FW vs Connectom/st + FW	Both	0.0361	0.10776	0.03583169644219636	1.5422634581194183e-60	True
90	scanner	GE/st	Prisma/st	0.31967705488204956	0.17700344324111938	0.32873857021331787	0.1899918019771576	True	True	-9.737	2999.0	two-sided	4.440283231263557e-22	fdr_bh	0.513292	0.049376019635051144	fa	aic	M	GE/st vs Prisma/st	None	0.01357	0.08518	0.03580398036494886	5.293052858459869e-22	True
91	scanner	GE/st	Connectom/st	0.31967705488204956	0.17700344324111938	0.3170027732849121	0.18472892045974731	True	True	1.977	2999.0	two-sided	0.04818802336890897	fdr_bh	0.505248	0.014784119171294519	fa	aic	M	GE/st vs Connectom/st	None	-0.021	0.05057	0.03578588082870548	0.049283205718202355	True
92	scanner	GE/st	GE/st + FW	0.31967705488204956	0.17700344324111938	0.197742760181427	0.11238773912191391	True	True	101.141	2999.0	two-sided	0.0	fdr_bh	0.703556	0.8425899024396304	fa	aic	M	GE/st vs GE/st + FW	Only one	0.80094	0.88424	0.04165009756036964	0.0	True
93	scanner	GE/st	Prisma/st + FW	0.31967705488204956	0.17700344324111938	0.1979592740535736	0.11762823909521103	True	True	93.599	2999.0	two-sided	0.0	fdr_bh	0.7038248888888889	0.826133539716865	fa	aic	M	GE/st vs Prisma/st + FW	Only one	0.78469	0.86758	0.041446460283135034	0.0	True
94	scanner	GE/st	Connectom/st + FW	0.31967705488204956	0.17700344324111938	0.1891872137784958	0.11219382286071777	True	True	82.395	2999.0	two-sided	0.0	fdr_bh	0.7181791111111111	0.9023149534834638	fa	aic	M	GE/st vs Connectom/st + FW	Only one	0.85987	0.94476	0.042445046516536244	0.0	True
95	scanner	Prisma/st	Connectom/st	0.32873857021331787	0.1899918019771576	0.3170027732849121	0.18472892045974731	True	True	10.559	2999.0	two-sided	1.289177666292242e-25	fdr_bh	0.5178023333333334	0.06262973302974283	fa	aic	M	Prisma/st vs Connectom/st	None	0.02681	0.09845	0.03582026697025717	1.562639595505748e-25	True
96	scanner	Prisma/st	GE/st + FW	0.32873857021331787	0.1899918019771576	0.197742760181427	0.11238773912191391	True	True	81.803	2999.0	two-sided	0.0	fdr_bh	0.7030047777777778	0.8663246574785949	fa	aic	M	Prisma/st vs GE/st + FW	Only one	0.82436	0.90829	0.04196534252140516	0.0	True
97	scanner	Prisma/st	Prisma/st + FW	0.32873857021331787	0.1899918019771576	0.1979592740535736	0.11762823909521103	True	True	97.053	2999.0	two-sided	0.0	fdr_bh	0.7048134444444445	0.850158780242113	fa	aic	M	Prisma/st vs Prisma/st + FW	Only one	0.80841	0.89191	0.04175121975788698	0.0	True
98	scanner	Prisma/st	Connectom/st + FW	0.32873857021331787	0.1899918019771576	0.1891872137784958	0.11219382286071777	True	True	83.238	2999.0	two-sided	0.0	fdr_bh	0.7170057777777777	0.9234978741752322	fa	aic	M	Prisma/st vs Connectom/st + FW	Only one	0.88076	0.96624	0.042742125824767774	0.0	True
99	scanner	Connectom/st	GE/st + FW	0.3170027732849121	0.18472892045974731	0.197742760181427	0.11238773912191391	True	True	70.004	2999.0	two-sided	0.0	fdr_bh	0.6894832222222222	0.8026819982905701	fa	aic	M	Connectom/st vs GE/st + FW	Only one	0.76154	0.84383	0.04114800170942989	0.0	True
100	scanner	Connectom/st	Prisma/st + FW	0.3170027732849121	0.18472892045974731	0.1979592740535736	0.11762823909521103	True	True	79.218	2999.0	two-sided	0.0	fdr_bh	0.6909841111111111	0.787337799136719	fa	aic	M	Connectom/st vs Prisma/st + FW	Only one	0.74638	0.82829	0.040952200863280996	0.0	True
101	scanner	Connectom/st	Connectom/st + FW	0.3170027732849121	0.18472892045974731	0.1891872137784958	0.11219382286071777	True	True	94.87	2999.0	two-sided	0.0	fdr_bh	0.7041321111111111	0.860827030219411	fa	aic	M	Connectom/st vs Connectom/st + FW	Only one	0.81894	0.90272	0.041892969780588984	0.0	True
102	scanner	GE/st + FW	Prisma/st + FW	0.197742760181427	0.11238773912191391	0.1979592740535736	0.11762823909521103	True	True	-0.39	2999.0	two-sided	0.6966170493434021	fdr_bh	0.5012	0.001882363124837693	fa	aic	M	GE/st + FW vs Prisma/st + FW	Both	-0.0339	0.03767	0.03578763687516231	0.6966170493434021	False
103	scanner	GE/st + FW	Connectom/st + FW	0.197742760181427	0.11238773912191391	0.1891872137784958	0.11219382286071777	True	True	10.478	2999.0	two-sided	2.9628491716583107e-25	fdr_bh	0.5221731111111111	0.07618133296272382	fa	aic	M	GE/st + FW vs Connectom/st + FW	Both	0.04035	0.11202	0.03583866703727617	3.5852964766285443e-25	True
104	scanner	Prisma/st + FW	Connectom/st + FW	0.1979592740535736	0.11762823909521103	0.1891872137784958	0.11219382286071777	True	True	13.099	2999.0	two-sided	3.634354280162537e-38	fdr_bh	0.5207184444444445	0.076328165345922	fa	aic	M	Prisma/st + FW vs Connectom/st + FW	Both	0.04049	0.11216	0.03583183465407799	4.5827234355814833e-38	True
105	scanner	GE/st	Prisma/st	0.325944185256958	0.17976075410842896	0.33275625109672546	0.1865920126438141	True	True	-5.145	2999.0	two-sided	2.852812438537667e-07	fdr_bh	0.5092241111111111	0.03718390620276121	fa	aic	N	GE/st vs Prisma/st	None	0.00139	0.07298	0.03579609379723879	3.04751477113816e-07	True
106	scanner	GE/st	Connectom/st	0.325944185256958	0.17976075410842896	0.32526740431785583	0.18890346586704254	True	True	0.528	2999.0	two-sided	0.597283647483043	fdr_bh	0.5032305555555555	0.003671071400123472	fa	aic	N	GE/st vs Connectom/st	None	-0.03211	0.03946	0.03578892859987653	0.5997827422423863	False
107	scanner	GE/st	GE/st + FW	0.325944185256958	0.17976075410842896	0.20096680521965027	0.11515689641237259	True	True	101.711	2999.0	two-sided	0.0	fdr_bh	0.7054012222222222	0.8474349175920302	fa	aic	N	GE/st vs GE/st + FW	Only one	0.80572	0.88915	0.04171508240796984	0.0	True
108	scanner	GE/st	Prisma/st + FW	0.325944185256958	0.17976075410842896	0.20137256383895874	0.11707770079374313	True	True	79.123	2999.0	two-sided	0.0	fdr_bh	0.7044616666666667	0.8392176885475074	fa	aic	N	GE/st vs Prisma/st + FW	Only one	0.79761	0.88083	0.041612311452492556	0.0	True
109	scanner	GE/st	Connectom/st + FW	0.325944185256958	0.17976075410842896	0.19550183415412903	0.11697232723236084	True	True	85.869	2999.0	two-sided	0.0	fdr_bh	0.7145572222222222	0.8790796840327049	fa	aic	N	GE/st vs Connectom/st + FW	Only one	0.83695	0.92121	0.04213031596729511	0.0	True
110	scanner	Prisma/st	Connectom/st	0.33275625109672546	0.1865920126438141	0.32526740431785583	0.18890346586704254	True	True	7.74	2999.0	two-sided	1.349828656444752e-14	fdr_bh	0.5115456666666667	0.03988282391253453	fa	aic	N	Prisma/st vs Connectom/st	None	0.00408	0.07568	0.035797176087465465	1.523317606019156e-14	True
111	scanner	Prisma/st	GE/st + FW	0.33275625109672546	0.1865920126438141	0.20096680521965027	0.11515689641237259	True	True	78.406	2999.0	two-sided	0.0	fdr_bh	0.7092206666666667	0.8733948471721303	fa	aic	N	Prisma/st vs GE/st + FW	Only one	0.83134	0.91545	0.042055152827869646	0.0	True
112	scanner	Prisma/st	Prisma/st + FW	0.33275625109672546	0.1865920126438141	0.20137256383895874	0.11707770079374313	True	True	100.699	2999.0	two-sided	0.0	fdr_bh	0.7090252222222222	0.8651982670628547	fa	aic	N	Prisma/st vs Prisma/st + FW	Only one	0.82325	0.90715	0.04195173293714527	0.0	True
113	scanner	Prisma/st	Connectom/st + FW	0.33275625109672546	0.1865920126438141	0.19550183415412903	0.11697232723236084	True	True	92.096	2999.0	two-sided	0.0	fdr_bh	0.718499	0.9041722449200035	fa	aic	N	Prisma/st vs Connectom/st + FW	Only one	0.8617	0.94664	0.04246775507999656	0.0	True
114	scanner	Connectom/st	GE/st + FW	0.32526740431785583	0.18890346586704254	0.20096680521965027	0.11515689641237259	True	True	73.555	2999.0	two-sided	0.0	fdr_bh	0.6925456666666666	0.8175026747875332	fa	aic	N	Connectom/st vs GE/st + FW	Only one	0.77617	0.85884	0.0413373252124668	0.0	True
115	scanner	Connectom/st	Prisma/st + FW	0.32526740431785583	0.18890346586704254	0.20137256383895874	0.11707770079374313	True	True	80.134	2999.0	two-sided	0.0	fdr_bh	0.6925114444444445	0.8097187953261163	fa	aic	N	Connectom/st vs Prisma/st + FW	Only one	0.76848	0.85095	0.04123120467388364	0.0	True
116	scanner	Connectom/st	Connectom/st + FW	0.32526740431785583	0.18890346586704254	0.19550183415412903	0.11697232723236084	True	True	96.47	2999.0	two-sided	0.0	fdr_bh	0.7022201111111112	0.8483792292897624	fa	aic	N	Connectom/st vs Connectom/st + FW	Only one	0.80665	0.89011	0.041730770710237564	0.0	True
117	scanner	GE/st + FW	Prisma/st + FW	0.20096680521965027	0.11515689641237259	0.20137256383895874	0.11707770079374313	True	True	-0.491	2999.0	two-sided	0.623814624269485	fdr_bh	0.5001597777777778	0.0034940769776154027	fa	aic	N	GE/st + FW vs Prisma/st + FW	Both	-0.03229	0.03928	0.0357859230223846	0.6255522694624361	False
118	scanner	GE/st + FW	Connectom/st + FW	0.20096680521965027	0.11515689641237259	0.19550183415412903	0.11697232723236084	True	True	7.201	2999.0	two-sided	7.545258570097028e-13	fdr_bh	0.5151462222222222	0.04707944676758151	fa	aic	N	GE/st + FW vs Connectom/st + FW	Both	0.01128	0.08288	0.035800553232418486	8.344986436973672e-13	True
119	scanner	Prisma/st + FW	Connectom/st + FW	0.20137256383895874	0.11707770079374313	0.19550183415412903	0.11697232723236084	True	True	9.927	2999.0	two-sided	7.120082971485511e-23	fdr_bh	0.514494	0.05016004938493009	fa	aic	N	Prisma/st + FW vs Connectom/st + FW	Both	0.01435	0.08597	0.03580995061506991	8.572675149614661e-23	True
120	scanner	GE/st	Prisma/st	0.29335299134254456	0.1499854326248169	0.3170975148677826	0.16954472661018372	True	True	-18.903	2999.0	two-sided	2.1838566227143167e-75	fdr_bh	0.5404787777777778	0.14860290122970468	fa	cv	H	GE/st vs Prisma/st	None	0.11262	0.18458	0.03597709877029531	2.879810931051846e-75	True
121	scanner	GE/st	Connectom/st	0.29335299134254456	0.1499854326248169	0.3272053897380829	0.17516925930976868	True	True	-33.754	2999.0	two-sided	5.480334911803825e-212	fdr_bh	0.5543927777777777	0.20819730483927312	fa	cv	H	GE/st vs Connectom/st	None	0.17203	0.24437	0.03617269516072688	7.782724135106023e-212	True
122	scanner	GE/st	GE/st + FW	0.29335299134254456	0.1499854326248169	0.1846718192100525	0.09532874822616577	True	True	106.008	2999.0	two-sided	0.0	fdr_bh	0.7147322222222222	0.8859461895979434	fa	cv	H	GE/st vs GE/st + FW	Only one	0.84372	0.92817	0.042223810402056694	0.0	True
123	scanner	GE/st	Prisma/st + FW	0.29335299134254456	0.1499854326248169	0.19234800338745117	0.10367730259895325	True	True	77.878	2999.0	two-sided	0.0	fdr_bh	0.6981342222222222	0.7962727162594301	fa	cv	H	GE/st vs Prisma/st + FW	Only one	0.75521	0.83734	0.04106728374056989	0.0	True
124	scanner	GE/st	Connectom/st + FW	0.29335299134254456	0.1499854326248169	0.19426530599594116	0.10557586699724197	True	True	93.31	2999.0	two-sided	0.0	fdr_bh	0.693931	0.7753544670057402	fa	cv	H	GE/st vs Connectom/st + FW	Only one	0.73455	0.81616	0.04080553299425982	0.0	True
125	scanner	Prisma/st	Connectom/st	0.3170975148677826	0.16954472661018372	0.3272053897380829	0.17516925930976868	True	True	-9.009	2999.0	two-sided	3.619081953273536e-19	fdr_bh	0.5156084444444444	0.05863766092916246	fa	cv	H	Prisma/st vs Connectom/st	None	0.02282	0.09445	0.03581233907083754	4.2369739940763354e-19	True
126	scanner	Prisma/st	GE/st + FW	0.3170975148677826	0.16954472661018372	0.1846718192100525	0.09532874822616577	True	True	77.909	2999.0	two-sided	0.0	fdr_bh	0.7304443333333334	0.9997915896848331	fa	cv	H	Prisma/st vs GE/st + FW	Only one	0.95597	1.04361	0.04381841031516687	0.0	True
127	scanner	Prisma/st	Prisma/st + FW	0.3170975148677826	0.16954472661018372	0.19234800338745117	0.10367730259895325	True	True	100.754	2999.0	two-sided	0.0	fdr_bh	0.718745	0.9130589674823926	fa	cv	H	Prisma/st vs Prisma/st + FW	Only one	0.87047	0.95565	0.04259103251760743	0.0	True
128	scanner	Prisma/st	Connectom/st + FW	0.3170975148677826	0.16954472661018372	0.19426530599594116	0.10557586699724197	True	True	83.003	2999.0	two-sided	0.0	fdr_bh	0.714572	0.8928219498325386	fa	cv	H	Prisma/st vs Connectom/st + FW	Only one	0.8505	0.93514	0.042318050167461374	0.0	True
129	scanner	Connectom/st	GE/st + FW	0.3272053897380829	0.17516925930976868	0.1846718192100525	0.09532874822616577	True	True	85.737	2999.0	two-sided	0.0	fdr_bh	0.7397471111111111	1.0537286277719757	fa	cv	H	Connectom/st vs GE/st + FW	Only one	1.0091	1.09835	0.0446213722280242	0.0	True
130	scanner	Connectom/st	Prisma/st + FW	0.3272053897380829	0.17516925930976868	0.19234800338745117	0.10367730259895325	True	True	83.094	2999.0	two-sided	0.0	fdr_bh	0.7275832222222223	0.9671306106880772	fa	cv	H	Connectom/st vs Prisma/st + FW	Only one	0.92378	1.01048	0.04334938931192289	0.0	True
131	scanner	Connectom/st	Connectom/st + FW	0.3272053897380829	0.17516925930976868	0.19426530599594116	0.10557586699724197	True	True	102.465	2999.0	two-sided	0.0	fdr_bh	0.7237986666666667	0.946933364606388	fa	cv	H	Connectom/st vs Connectom/st + FW	Only one	0.90387	0.99	0.043066635393611996	0.0	True
132	scanner	GE/st + FW	Prisma/st + FW	0.1846718192100525	0.09532874822616577	0.19234800338745117	0.10367730259895325	True	True	-9.432	2999.0	two-sided	7.81918631126113e-21	fdr_bh	0.5207082222222222	0.07713558721051315	fa	cv	H	GE/st + FW vs Prisma/st + FW	Both	0.0413	0.11297	0.03583441278948685	9.290122350013224e-21	True
133	scanner	GE/st + FW	Connectom/st + FW	0.1846718192100525	0.09532874822616577	0.19426530599594116	0.10557586699724197	True	True	-15.891	2999.0	two-sided	1.1629129931865623e-54	fdr_bh	0.5230545555555556	0.09549096216870766	fa	cv	H	GE/st + FW vs Connectom/st + FW	Both	0.05963	0.13136	0.03586903783129235	1.4978485779862697e-54	True
134	scanner	Prisma/st + FW	Connectom/st + FW	0.19234800338745117	0.10367730259895325	0.19426530599594116	0.10557586699724197	True	True	-2.605	2999.0	two-sided	0.009222469678521233	fdr_bh	0.5034111111111111	0.018322904524832102	fa	cv	H	Prisma/st + FW vs Connectom/st + FW	Both	-0.01746	0.05411	0.035787095475167896	0.00952679794624862	True
135	scanner	GE/st	Prisma/st	0.23671488463878632	0.150832399725914	0.25076842308044434	0.16867944598197937	True	True	-17.037	2999.0	two-sided	3.3758522534556453e-62	fdr_bh	0.5155552222222223	0.08795781398683655	fa	cv	L	GE/st vs Prisma/st	None	0.0521	0.12381	0.03585218601316345	4.41127699181137e-62	True
136	scanner	GE/st	Connectom/st	0.23671488463878632	0.150832399725914	0.2526739239692688	0.17179490625858307	True	True	-15.66	2999.0	two-sided	3.4284408553654545e-53	fdr_bh	0.5172341111111111	0.09891936241114284	fa	cv	L	GE/st vs Connectom/st	None	0.06305	0.13479	0.035870637588857154	4.40799538546987e-53	True
137	scanner	GE/st	GE/st + FW	0.23671488463878632	0.150832399725914	0.15063758194446564	0.09634747356176376	True	True	84.262	2999.0	two-sided	0.0	fdr_bh	0.6651421111111111	0.696387941660414	fa	cv	L	GE/st vs GE/st + FW	Only one	0.6565	0.73627	0.039882058339586024	0.0	True
138	scanner	GE/st	Prisma/st + FW	0.23671488463878632	0.150832399725914	0.1525336503982544	0.1019224226474762	True	True	78.572	2999.0	two-sided	0.0	fdr_bh	0.6640216666666666	0.6660265613189122	fa	cv	L	GE/st vs Prisma/st + FW	Only one	0.62647	0.70558	0.03955343868108774	0.0	True
139	scanner	GE/st	Connectom/st + FW	0.23671488463878632	0.150832399725914	0.14987489581108093	0.10150455683469772	True	True	75.558	2999.0	two-sided	0.0	fdr_bh	0.6701382222222222	0.6881998856147594	fa	cv	L	GE/st vs Connectom/st + FW	Only one	0.6484	0.728	0.03980011438524056	0.0	True
140	scanner	Prisma/st	Connectom/st	0.25076842308044434	0.16867944598197937	0.2526739239692688	0.17179490625858307	True	True	-2.889	2999.0	two-sided	0.003890135065792951	fdr_bh	0.5023021111111111	0.011191812340260116	fa	cv	L	Prisma/st vs Connectom/st	None	-0.02459	0.04698	0.03578818765973989	0.004030067981828669	True
141	scanner	Prisma/st	GE/st + FW	0.25076842308044434	0.16867944598197937	0.15063758194446564	0.09634747356176376	True	True	67.811	2999.0	two-sided	0.0	fdr_bh	0.6674018888888889	0.7555331921996519	fa	cv	L	Prisma/st vs GE/st + FW	Only one	0.71496	0.7961	0.04056680780034816	0.0	True
142	scanner	Prisma/st	Prisma/st + FW	0.25076842308044434	0.16867944598197937	0.1525336503982544	0.1019224226474762	True	True	79.205	2999.0	two-sided	0.0	fdr_bh	0.668098	0.7259557313968271	fa	cv	L	Prisma/st vs Prisma/st + FW	Only one	0.68573	0.76618	0.04022426860317285	0.0	True
143	scanner	Prisma/st	Connectom/st + FW	0.25076842308044434	0.16867944598197937	0.14987489581108093	0.10150455683469772	True	True	75.66	2999.0	two-sided	0.0	fdr_bh	0.6734838888888889	0.7467570767604506	fa	cv	L	Prisma/st vs Connectom/st + FW	Only one	0.70629	0.78722	0.040462923239549475	0.0	True
144	scanner	Connectom/st	GE/st + FW	0.2526739239692688	0.17179490625858307	0.15063758194446564	0.09634747356176376	True	True	63.993	2999.0	two-sided	0.0	fdr_bh	0.6661921111111111	0.7609657645350622	fa	cv	L	Connectom/st vs GE/st + FW	Only one	0.72033	0.8016	0.04063423546493783	0.0	True
145	scanner	Connectom/st	Prisma/st + FW	0.2526739239692688	0.17179490625858307	0.1525336503982544	0.1019224226474762	True	True	72.161	2999.0	two-sided	0.0	fdr_bh	0.6671983333333333	0.7316142261814574	fa	cv	L	Connectom/st vs Prisma/st + FW	Only one	0.69133	0.7719	0.04028577381854259	0.0	True
146	scanner	Connectom/st	Connectom/st + FW	0.2526739239692688	0.17179490625858307	0.14987489581108093	0.10150455683469772	True	True	78.905	2999.0	two-sided	0.0	fdr_bh	0.6726551111111111	0.7521871803033089	fa	cv	L	Connectom/st vs Connectom/st + FW	Only one	0.71166	0.79272	0.04053281969669109	0.0	True
147	scanner	GE/st + FW	Prisma/st + FW	0.15063758194446564	0.09634747356176376	0.1525336503982544	0.1019224226474762	True	True	-3.892	2999.0	two-sided	0.00010151432068096302	fdr_bh	0.5009484444444444	0.01912374459066905	fa	cv	L	GE/st + FW vs Prisma/st + FW	Both	-0.01666	0.05491	0.03578625540933095	0.00010639055442546341	True
148	scanner	GE/st + FW	Connectom/st + FW	0.15063758194446564	0.09634747356176376	0.14987489581108093	0.10150455683469772	True	True	1.3	2999.0	two-sided	0.19378650690629215	fdr_bh	0.5091275555555556	0.00770869844256726	fa	cv	L	GE/st + FW vs Connectom/st + FW	Both	-0.02808	0.04349	0.03578130155743274	0.19734976658066528	False
149	scanner	Prisma/st + FW	Connectom/st + FW	0.1525336503982544	0.1019224226474762	0.14987489581108093	0.10150455683469772	True	True	6.848	2999.0	two-sided	9.072847805033903e-12	fdr_bh	0.5079527777777778	0.026136376085174648	fa	cv	L	Prisma/st + FW vs Connectom/st + FW	Both	-0.00965	0.06193	0.03579362391482535	9.988456299119893e-12	True
150	scanner	GE/st	Prisma/st	0.2858773469924927	0.1607685685157776	0.2941545844078064	0.17330299317836761	True	True	-10.315	2999.0	two-sided	1.5379507574611326e-24	fdr_bh	0.5123476666666666	0.04954747995530026	fa	cv	M	GE/st vs Prisma/st	None	0.01374	0.08535	0.035802520044699734	1.8548149838727227e-24	True
151	scanner	GE/st	Connectom/st	0.2858773469924927	0.1607685685157776	0.30407312512397766	0.17758536338806152	True	True	-15.302	2999.0	two-sided	5.900660222781218e-51	fdr_bh	0.5277458888888888	0.10754125246070505	fa	cv	M	GE/st vs Connectom/st	None	0.07165	0.14343	0.035888747539294955	7.573039858114932e-51	True
152	scanner	GE/st	GE/st + FW	0.2858773469924927	0.1607685685157776	0.1811056137084961	0.10199309885501862	True	True	94.912	2999.0	two-sided	0.0	fdr_bh	0.692896	0.7973660998126572	fa	cv	M	GE/st vs GE/st + FW	Only one	0.75629	0.83845	0.04108390018734287	0.0	True
153	scanner	GE/st	Prisma/st + FW	0.2858773469924927	0.1607685685157776	0.1807665228843689	0.10665503889322281	True	True	89.632	2999.0	two-sided	0.0	fdr_bh	0.6940048888888889	0.78600153720564	fa	cv	M	GE/st vs Prisma/st + FW	Only one	0.74506	0.82694	0.040938462794359975	0.0	True
154	scanner	GE/st	Connectom/st + FW	0.2858773469924927	0.1607685685157776	0.18153426051139832	0.10671097785234451	True	True	78.916	2999.0	two-sided	0.0	fdr_bh	0.6922542222222222	0.7800973422085196	fa	cv	M	GE/st vs Connectom/st + FW	Only one	0.73923	0.82096	0.04086265779148046	0.0	True
155	scanner	Prisma/st	Connectom/st	0.2941545844078064	0.17330299317836761	0.30407312512397766	0.17758536338806152	True	True	-10.85	2999.0	two-sided	6.264765297203571e-27	fdr_bh	0.5154964444444444	0.05652681160106065	fa	cv	M	Prisma/st vs Connectom/st	None	0.02071	0.09234	0.035813188398939357	7.645137311841646e-27	True
156	scanner	Prisma/st	GE/st + FW	0.2941545844078064	0.17330299317836761	0.1811056137084961	0.10199309885501862	True	True	77.226	2999.0	two-sided	0.0	fdr_bh	0.6914528888888889	0.8211872427437759	fa	cv	M	Prisma/st vs GE/st + FW	Only one	0.77981	0.86257	0.04138275725622409	0.0	True
157	scanner	Prisma/st	Prisma/st + FW	0.2941545844078064	0.17330299317836761	0.1807665228843689	0.10665503889322281	True	True	90.753	2999.0	two-sided	0.0	fdr_bh	0.6937827777777777	0.8099348237485371	fa	cv	M	Prisma/st vs Prisma/st + FW	Only one	0.7687	0.85117	0.04123517625146289	0.0	True
158	scanner	Prisma/st	Connectom/st + FW	0.2941545844078064	0.17330299317836761	0.18153426051139832	0.10671097785234451	True	True	79.728	2999.0	two-sided	0.0	fdr_bh	0.6918833333333333	0.8042901406965723	fa	cv	M	Prisma/st vs Connectom/st + FW	Only one	0.76312	0.84546	0.04116985930342765	0.0	True
159	scanner	Connectom/st	GE/st + FW	0.30407312512397766	0.17758536338806152	0.1811056137084961	0.10199309885501862	True	True	73.227	2999.0	two-sided	0.0	fdr_bh	0.7032733333333333	0.8795536349811994	fa	cv	M	Connectom/st vs GE/st + FW	Only one	0.83741	0.92169	0.04213636501880058	0.0	True
160	scanner	Connectom/st	Prisma/st + FW	0.30407312512397766	0.17758536338806152	0.1807665228843689	0.10665503889322281	True	True	82.072	2999.0	two-sided	0.0	fdr_bh	0.7054544444444445	0.867513452516817	fa	cv	M	Connectom/st vs Prisma/st + FW	Only one	0.82553	0.90949	0.041976547483183024	0.0	True
161	scanner	Connectom/st	Connectom/st + FW	0.30407312512397766	0.17758536338806152	0.18153426051139832	0.10671097785234451	True	True	92.852	2999.0	two-sided	0.0	fdr_bh	0.7035485555555555	0.861942465982821	fa	cv	M	Connectom/st vs Connectom/st + FW	Only one	0.82004	0.90385	0.04190753401717906	0.0	True
162	scanner	GE/st + FW	Prisma/st + FW	0.1811056137084961	0.10199309885501862	0.1807665228843689	0.10665503889322281	True	True	0.686	2999.0	two-sided	0.49251571117117177	fdr_bh	0.5025092222222223	0.0032500966720609066	fa	cv	M	GE/st + FW vs Prisma/st + FW	Both	-0.03253	0.03903	0.035779903327939094	0.4966544986600051	False
163	scanner	GE/st + FW	Connectom/st + FW	0.1811056137084961	0.10199309885501862	0.18153426051139832	0.10671097785234451	True	True	-0.606	2999.0	two-sided	0.5446217483855784	fdr_bh	0.5009904444444444	0.004107042795859344	fa	cv	M	GE/st + FW vs Connectom/st + FW	Both	-0.03168	0.03989	0.03578295720414066	0.5476643279854978	False
164	scanner	Prisma/st + FW	Connectom/st + FW	0.1807665228843689	0.10665503889322281	0.18153426051139832	0.10671097785234451	True	True	-1.393	2999.0	two-sided	0.16372927010387062	fdr_bh	0.5014601111111111	0.007195537841813193	fa	cv	M	Prisma/st + FW vs Connectom/st + FW	Both	-0.02859	0.04298	0.03578446215818681	0.16697602616825333	False
165	scanner	GE/st	Prisma/st	0.2901853322982788	0.16453513503074646	0.3004767596721649	0.17295700311660767	True	True	-9.127	2999.0	two-sided	1.2567360855038448e-19	fdr_bh	0.5152888888888889	0.060980030642254025	fa	cv	N	GE/st vs Prisma/st	None	0.02516	0.0968	0.03581996935774597	1.4809328667148416e-19	True
166	scanner	GE/st	Connectom/st	0.2901853322982788	0.16453513503074646	0.30658435821533203	0.17964808642864227	True	True	-14.79	2999.0	two-sided	7.946624357465779e-48	fdr_bh	0.523465	0.09528050734251559	fa	cv	N	GE/st vs Connectom/st	None	0.05942	0.13115	0.0358694926574844	1.0144626839318016e-47	True
167	scanner	GE/st	GE/st + FW	0.2901853322982788	0.16453513503074646	0.18386243283748627	0.10567502677440643	True	True	94.895	2999.0	two-sided	0.0	fdr_bh	0.6917238888888889	0.7868659168144673	fa	cv	N	GE/st vs GE/st + FW	Only one	0.74592	0.82782	0.04095408318553273	0.0	True
168	scanner	GE/st	Prisma/st + FW	0.2901853322982788	0.16453513503074646	0.18546992540359497	0.10830099880695343	True	True	75.348	2999.0	two-sided	0.0	fdr_bh	0.6885516666666667	0.7675105593039238	fa	cv	N	GE/st vs Prisma/st + FW	Only one	0.7268	0.80822	0.04070944069607629	0.0	True
169	scanner	GE/st	Connectom/st + FW	0.2901853322982788	0.16453513503074646	0.18602314591407776	0.11098071187734604	True	True	81.191	2999.0	two-sided	0.0	fdr_bh	0.6875495555555555	0.7560303661522348	fa	cv	N	GE/st vs Connectom/st + FW	Only one	0.71545	0.79661	0.040579633847765195	0.0	True
170	scanner	Prisma/st	Connectom/st	0.3004767596721649	0.17295700311660767	0.30658435821533203	0.17964808642864227	True	True	-7.482	2999.0	two-sided	9.566827936138471e-14	fdr_bh	0.50889	0.034638380045778676	fa	cv	N	Prisma/st vs Connectom/st	None	-0.00116	0.07043	0.03579161995422133	1.0662718442754952e-13	True
171	scanner	Prisma/st	GE/st + FW	0.3004767596721649	0.17295700311660767	0.18386243283748627	0.10567502677440643	True	True	75.692	2999.0	two-sided	0.0	fdr_bh	0.700813	0.836944148065583	fa	cv	N	Prisma/st vs GE/st + FW	Only one	0.79536	0.87852	0.04157585193441693	0.0	True
172	scanner	Prisma/st	Prisma/st + FW	0.3004767596721649	0.17295700311660767	0.18546992540359497	0.10830099880695343	True	True	94.113	2999.0	two-sided	0.0	fdr_bh	0.6985343333333334	0.8177008890571377	fa	cv	N	Prisma/st vs Prisma/st + FW	Only one	0.77637	0.85904	0.041339110942862356	0.0	True
173	scanner	Prisma/st	Connectom/st + FW	0.3004767596721649	0.17295700311660767	0.18602314591407776	0.11098071187734604	True	True	88.036	2999.0	two-sided	0.0	fdr_bh	0.697146	0.8060874448339252	fa	cv	N	Prisma/st vs Connectom/st + FW	Only one	0.7649	0.84728	0.041192555166074785	0.0	True
174	scanner	Connectom/st	GE/st + FW	0.30658435821533203	0.17964808642864227	0.18386243283748627	0.10567502677440643	True	True	75.259	2999.0	two-sided	0.0	fdr_bh	0.7012291111111111	0.8601235497932053	fa	cv	N	Connectom/st vs GE/st + FW	Only one	0.81824	0.90201	0.04188645020679471	0.0	True
175	scanner	Connectom/st	Prisma/st + FW	0.30658435821533203	0.17964808642864227	0.18546992540359497	0.10830099880695343	True	True	80.39	2999.0	two-sided	0.0	fdr_bh	0.6990574444444444	0.8411159752717057	fa	cv	N	Connectom/st vs Prisma/st + FW	Only one	0.79948	0.88275	0.04163402472829436	0.0	True
176	scanner	Connectom/st	Connectom/st + FW	0.30658435821533203	0.17964808642864227	0.18602314591407776	0.11098071187734604	True	True	93.523	2999.0	two-sided	0.0	fdr_bh	0.6982165555555555	0.8295540922892334	fa	cv	N	Connectom/st vs Connectom/st + FW	Only one	0.78807	0.87104	0.041485907710766656	0.0	True
177	scanner	GE/st + FW	Prisma/st + FW	0.18386243283748627	0.10567502677440643	0.18546992540359497	0.10830099880695343	True	True	-2.205	2999.0	two-sided	0.027546591561786547	fdr_bh	0.5028528888888889	0.01502296017036241	fa	cv	N	GE/st + FW vs Prisma/st + FW	Both	-0.02076	0.05081	0.03578703982963759	0.028252914422345177	True
178	scanner	GE/st + FW	Connectom/st + FW	0.18386243283748627	0.10567502677440643	0.18602314591407776	0.11098071187734604	True	True	-3.258	2999.0	two-sided	0.001136044555556199	fdr_bh	0.5027458888888889	0.01994327984746242	fa	cv	N	GE/st + FW vs Connectom/st + FW	Both	-0.01584	0.05573	0.03578672015253758	0.0011803060317467002	True
179	scanner	Prisma/st + FW	Connectom/st + FW	0.18546992540359497	0.10830099880695343	0.18602314591407776	0.11098071187734604	True	True	-1.063	2999.0	two-sided	0.28789841020140255	fdr_bh	0.5004852222222222	0.005044984825657196	fa	cv	N	Prisma/st + FW vs Connectom/st + FW	Both	-0.03074	0.04083	0.0357850151743428	0.2918071647600147	False
180	scanner	GE/st	Prisma/st	0.7920989394187927	0.12055108696222305	0.7051816582679749	0.1345537304878235	True	True	74.196	2999.0	two-sided	0.0	fdr_bh	0.808047	0.6813387976678349	adc	raw	H	GE/st vs Prisma/st	None	0.64162	0.72106	0.03972120233216514	0.0	True
181	scanner	GE/st	Connectom/st	0.7920989394187927	0.12055108696222305	0.6946763396263123	0.11756514757871628	True	True	100.858	2999.0	two-sided	0.0	fdr_bh	0.8292122222222222	0.8181758558722085	adc	raw	H	GE/st vs Connectom/st	None	0.77683	0.85952	0.041344144127791416	0.0	True
182	scanner	GE/st	GE/st + FW	0.7920989394187927	0.12055108696222305	1.2341378927230835	0.1132981926202774	True	True	-926.88	2999.0	two-sided	0.0	fdr_bh	0.987915	3.7800729120397465	adc	raw	H	GE/st vs GE/st + FW	Only one	3.67795	3.88219	0.10211708796025354	0.0	True
183	scanner	GE/st	Prisma/st + FW	0.7920989394187927	0.12055108696222305	1.151882529258728	0.12479358166456223	True	True	-302.903	2999.0	two-sided	0.0	fdr_bh	0.9794812222222222	2.93251613767285	adc	raw	H	GE/st vs Prisma/st + FW	Only one	2.85014	3.0149	0.08238386232714978	0.0	True
184	scanner	GE/st	Connectom/st + FW	0.7920989394187927	0.12055108696222305	1.142680048942566	0.11173635721206665	True	True	-331.322	2999.0	two-sided	0.0	fdr_bh	0.9786645555555555	3.0181335065100643	adc	raw	H	GE/st vs Connectom/st + FW	Only one	2.9338	3.10247	0.08433649348993555	0.0	True
185	scanner	Prisma/st	Connectom/st	0.7051816582679749	0.1345537304878235	0.6946763396263123	0.11756514757871628	True	True	9.7	2999.0	two-sided	6.2980298722145435e-22	fdr_bh	0.536896	0.08332628124908126	adc	raw	H	Prisma/st vs Connectom/st	None	0.04748	0.11917	0.03584371875091874	7.495176046271853e-22	True
186	scanner	Prisma/st	GE/st + FW	0.7051816582679749	0.1345537304878235	1.2341378927230835	0.1132981926202774	True	True	-413.959	2999.0	two-sided	0.0	fdr_bh	0.9911443333333333	4.267790892959913	adc	raw	H	Prisma/st vs GE/st + FW	Only one	4.15403	4.38155	0.11375910704008696	0.0	True
187	scanner	Prisma/st	Prisma/st + FW	0.7051816582679749	0.1345537304878235	1.151882529258728	0.12479358166456223	True	True	-888.998	2999.0	two-sided	0.0	fdr_bh	0.9868947777777778	3.444377317017872	adc	raw	H	Prisma/st vs Prisma/st + FW	Only one	3.35016	3.53859	0.09421268298212793	0.0	True
188	scanner	Prisma/st	Connectom/st + FW	0.7051816582679749	0.1345537304878235	1.142680048942566	0.11173635721206665	True	True	-362.396	2999.0	two-sided	0.0	fdr_bh	0.9864647777777777	3.552263811715891	adc	raw	H	Prisma/st vs Connectom/st + FW	Only one	3.45552	3.64901	0.09674618828410919	0.0	True
189	scanner	Connectom/st	GE/st + FW	0.6946763396263123	0.11756514757871628	1.2341378927230835	0.1132981926202774	True	True	-517.121	2999.0	two-sided	0.0	fdr_bh	0.9939376666666667	4.672843870714559	adc	raw	H	Connectom/st vs GE/st + FW	Only one	4.54931	4.79638	0.12353612928544067	0.0	True
190	scanner	Connectom/st	Prisma/st + FW	0.6946763396263123	0.11756514757871628	1.151882529258728	0.12479358166456223	True	True	-424.845	2999.0	two-sided	0.0	fdr_bh	0.9896835555555555	3.7724993726752802	adc	raw	H	Connectom/st vs Prisma/st + FW	Only one	3.67056	3.87444	0.10194062732471965	0.0	True
191	scanner	Connectom/st	Connectom/st + FW	0.6946763396263123	0.11756514757871628	1.142680048942566	0.11173635721206665	True	True	-970.973	2999.0	two-sided	0.0	fdr_bh	0.9892897777777778	3.9070631768901496	adc	raw	H	Connectom/st vs Connectom/st + FW	Only one	3.80193	4.0122	0.1051368231098504	0.0	True
192	scanner	GE/st + FW	Prisma/st + FW	1.2341378927230835	0.1132981926202774	1.151882529258728	0.12479358166456223	True	True	65.616	2999.0	two-sided	0.0	fdr_bh	0.7896135555555556	0.6908687249484645	adc	raw	H	GE/st + FW vs Prisma/st + FW	Both	0.65104	0.73069	0.03982127505153543	0.0	True
193	scanner	GE/st + FW	Connectom/st + FW	1.2341378927230835	0.1132981926202774	1.142680048942566	0.11173635721206665	True	True	83.01	2999.0	two-sided	0.0	fdr_bh	0.8103461111111111	0.8127321545023198	adc	raw	H	GE/st + FW vs Connectom/st + FW	Both	0.77146	0.854	0.041267845497680145	0.0	True
194	scanner	Prisma/st + FW	Connectom/st + FW	1.151882529258728	0.12479358166456223	1.142680048942566	0.11173635721206665	True	True	7.882	2999.0	two-sided	4.473545993483917e-15	fdr_bh	0.5302941111111111	0.07780266065647026	adc	raw	H	Prisma/st + FW vs Connectom/st + FW	Both	0.04196	0.11364	0.03583733934352974	5.06439169073651e-15	True
195	scanner	GE/st	Prisma/st	0.8675190210342407	0.25610366463661194	0.8036022186279297	0.2736276388168335	True	True	39.864	2999.0	two-sided	3.1526798106499366e-279	fdr_bh	0.6845455555555555	0.24128743531077454	adc	raw	L	GE/st vs Prisma/st	None	0.20499	0.27759	0.036302564689225464	4.729019715974905e-279	True
196	scanner	GE/st	Connectom/st	0.8675190210342407	0.25610366463661194	0.7871049046516418	0.25999879837036133	True	True	37.295	2999.0	two-sided	1.8977645908763482e-250	fdr_bh	0.6971384444444444	0.3115817933582287	adc	raw	L	GE/st vs Connectom/st	None	0.27494	0.34822	0.036638206641771254	2.7715831753163706e-250	True
197	scanner	GE/st	GE/st + FW	0.8675190210342407	0.25610366463661194	1.3035615682601929	0.23427875339984894	True	True	-715.279	2999.0	two-sided	0.0	fdr_bh	0.9173852222222222	1.778155138423752	adc	raw	L	GE/st vs GE/st + FW	Only one	1.72067	1.83564	0.05748486157624799	0.0	True
198	scanner	GE/st	Prisma/st + FW	0.8675190210342407	0.25610366463661194	1.2439281940460205	0.25002095103263855	True	True	-241.18	2999.0	two-sided	0.0	fdr_bh	0.9025304444444444	1.4872309805232027	adc	raw	L	GE/st vs Prisma/st + FW	Only one	1.4353	1.53916	0.0519290194767974	0.0	True
199	scanner	GE/st	Connectom/st + FW	0.8675190210342407	0.25610366463661194	1.2285367250442505	0.23977309465408325	True	True	-168.209	2999.0	two-sided	0.0	fdr_bh	0.8990852222222222	1.4558961734353058	adc	raw	L	GE/st vs Connectom/st + FW	Only one	1.40454	1.50725	0.05135382656469423	0.0	True
200	scanner	Prisma/st	Connectom/st	0.8036022186279297	0.2736276388168335	0.7871049046516418	0.25999879837036133	True	True	9.068	2999.0	two-sided	2.141887107973535e-19	fdr_bh	0.5539528888888889	0.06182343859340686	adc	raw	L	Prisma/st vs Connectom/st	None	0.02601	0.09764	0.035816561406593145	2.5157564726605957e-19	True
201	scanner	Prisma/st	GE/st + FW	0.8036022186279297	0.2736276388168335	1.3035615682601929	0.23427875339984894	True	True	-285.669	2999.0	two-sided	0.0	fdr_bh	0.9231367777777778	1.9684603068546864	adc	raw	L	Prisma/st vs GE/st + FW	Only one	1.90713	2.02979	0.06132969314531378	0.0	True
202	scanner	Prisma/st	Prisma/st + FW	0.8036022186279297	0.2736276388168335	1.2439281940460205	0.25002095103263855	True	True	-657.808	2999.0	two-sided	0.0	fdr_bh	0.9090883333333334	1.6815507113098538	adc	raw	L	Prisma/st vs Prisma/st + FW	Only one	1.62596	1.73715	0.05559928869014619	0.0	True
203	scanner	Prisma/st	Connectom/st + FW	0.8036022186279297	0.2736276388168335	1.2285367250442505	0.23977309465408325	True	True	-222.617	2999.0	two-sided	0.0	fdr_bh	0.9059292222222223	1.6551644062020756	adc	raw	L	Prisma/st vs Connectom/st + FW	Only one	1.60008	1.71025	0.05508559379792444	0.0	True
204	scanner	Connectom/st	GE/st + FW	0.7871049046516418	0.25999879837036133	1.3035615682601929	0.23427875339984894	True	True	-240.399	2999.0	two-sided	0.0	fdr_bh	0.9271268888888888	2.089482300080418	adc	raw	L	Connectom/st vs GE/st + FW	Only one	2.02564	2.15332	0.06383769991958177	0.0	True
205	scanner	Connectom/st	Prisma/st + FW	0.7871049046516418	0.25999879837036133	1.2439281940460205	0.25002095103263855	True	True	-263.313	2999.0	two-sided	0.0	fdr_bh	0.9105848888888889	1.791170396462981	adc	raw	L	Connectom/st vs Prisma/st + FW	Only one	1.73342	1.84892	0.057749603537018857	0.0	True
206	scanner	Connectom/st	Connectom/st + FW	0.7871049046516418	0.25999879837036133	1.2285367250442505	0.23977309465408325	True	True	-733.251	2999.0	two-sided	0.0	fdr_bh	0.9069193333333333	1.7663122991736238	adc	raw	L	Connectom/st vs Connectom/st + FW	Only one	1.70906	1.82357	0.05725770082637616	0.0	True
207	scanner	GE/st + FW	Prisma/st + FW	1.3035615682601929	0.23427875339984894	1.2439281940460205	0.25002095103263855	True	True	37.529	2999.0	two-sided	4.796528241825443e-253	fdr_bh	0.6738346666666667	0.2462356052077513	adc	raw	L	GE/st + FW vs Prisma/st + FW	Both	0.20991	0.28256	0.036324394792248665	7.033605568460934e-253	True
208	scanner	GE/st + FW	Connectom/st + FW	1.3035615682601929	0.23427875339984894	1.2285367250442505	0.23977309465408325	True	True	36.294	2999.0	two-sided	1.998071593258543e-239	fdr_bh	0.6874114444444445	0.3164863064762926	adc	raw	L	GE/st + FW vs Connectom/st + FW	Both	0.27982	0.35316	0.03667369352370736	2.8829890724371767e-239	True
209	scanner	Prisma/st + FW	Connectom/st + FW	1.2439281940460205	0.25002095103263855	1.2285367250442505	0.23977309465408325	True	True	8.909	2999.0	two-sided	8.759286874869555e-19	fdr_bh	0.5479308888888889	0.06284087585597295	adc	raw	L	Prisma/st + FW vs Connectom/st + FW	Both	0.02702	0.09866	0.03581912414402705	1.018850815816814e-18	True
210	scanner	GE/st	Prisma/st	0.8834236860275269	0.39774298667907715	0.8210734128952026	0.4022560715675354	True	True	38.355	2999.0	two-sided	3.0473749466376816e-262	fdr_bh	0.696494	0.15585636292166127	adc	raw	M	GE/st vs Prisma/st	None	0.11986	0.19186	0.03600363707833873	4.52393806511161e-262	True
211	scanner	GE/st	Connectom/st	0.8834236860275269	0.39774298667907715	0.7953410148620605	0.356300950050354	True	True	30.21	2999.0	two-sided	2.9247639999954743e-175	fdr_bh	0.7141468888888889	0.23359803282601926	adc	raw	M	GE/st vs Connectom/st	None	0.19733	0.26987	0.036271967173980735	4.0731723017345095e-175	True
212	scanner	GE/st	GE/st + FW	0.8834236860275269	0.39774298667907715	1.3102049827575684	0.3222678601741791	True	True	-263.147	2999.0	two-sided	0.0	fdr_bh	0.9167412222222222	1.1853374522262945	adc	raw	M	GE/st vs GE/st + FW	Only one	1.13865	1.23203	0.04669254777370546	0.0	True
213	scanner	GE/st	Prisma/st + FW	0.8834236860275269	0.39774298667907715	1.2532414197921753	0.33878886699676514	True	True	-177.455	2999.0	two-sided	0.0	fdr_bh	0.9059233333333333	1.0040882478083832	adc	raw	M	GE/st vs Prisma/st + FW	Only one	0.9602	1.04797	0.04388175219161683	0.0	True
214	scanner	GE/st	Connectom/st + FW	0.8834236860275269	0.39774298667907715	1.2320791482925415	0.3065657913684845	True	True	-110.395	2999.0	two-sided	0.0	fdr_bh	0.9037795555555556	0.98994037870155	adc	raw	M	GE/st vs Connectom/st + FW	Only one	0.94626	1.03362	0.04367962129844993	0.0	True
215	scanner	Prisma/st	Connectom/st	0.8210734128952026	0.4022560715675354	0.7953410148620605	0.356300950050354	True	True	9.899	2999.0	two-sided	9.336946236768304e-23	fdr_bh	0.5440663333333333	0.06783700611711742	adc	raw	M	Prisma/st vs Connectom/st	None	0.03201	0.10366	0.035822993882882584	1.1204335484121964e-22	True
216	scanner	Prisma/st	GE/st + FW	0.8210734128952026	0.4022560715675354	1.3102049827575684	0.3222678601741791	True	True	-235.982	2999.0	two-sided	0.0	fdr_bh	0.9227594444444445	1.350046297079654	adc	raw	M	Prisma/st vs GE/st + FW	Only one	1.30057	1.39952	0.04947370292034603	0.0	True
217	scanner	Prisma/st	Prisma/st + FW	0.8210734128952026	0.4022560715675354	1.2532414197921753	0.33878886699676514	True	True	-317.436	2999.0	two-sided	0.0	fdr_bh	0.9133566666666667	1.1662287754581055	adc	raw	M	Prisma/st vs Prisma/st + FW	Only one	1.11985	1.21261	0.04638122454189442	0.0	True
218	scanner	Prisma/st	Connectom/st + FW	0.8210734128952026	0.4022560715675354	1.2320791482925415	0.3065657913684845	True	True	-140.923	2999.0	two-sided	0.0	fdr_bh	0.9113923333333334	1.1595418951287793	adc	raw	M	Prisma/st vs Connectom/st + FW	Only one	1.11327	1.20582	0.04627810487122064	0.0	True
219	scanner	Connectom/st	GE/st + FW	0.7953410148620605	0.356300950050354	1.3102049827575684	0.3222678601741791	True	True	-193.493	2999.0	two-sided	0.0	fdr_bh	0.9381266666666667	1.5173096546509657	adc	raw	M	Connectom/st vs GE/st + FW	Only one	1.46483	1.56979	0.05248034534903434	0.0	True
220	scanner	Connectom/st	Prisma/st + FW	0.7953410148620605	0.356300950050354	1.2532414197921753	0.33878886699676514	True	True	-189.745	2999.0	two-sided	0.0	fdr_bh	0.926878	1.317363814233915	adc	raw	M	Connectom/st vs Prisma/st + FW	Only one	1.26846	1.36627	0.048906185766085075	0.0	True
221	scanner	Connectom/st	Connectom/st + FW	0.7953410148620605	0.356300950050354	1.2320791482925415	0.3065657913684845	True	True	-389.044	2999.0	two-sided	0.0	fdr_bh	0.9247342222222222	1.3175602701651623	adc	raw	M	Connectom/st vs Connectom/st + FW	Only one	1.26865	1.36647	0.04890972983483777	0.0	True
222	scanner	GE/st + FW	Prisma/st + FW	1.3102049827575684	0.3222678601741791	1.2532414197921753	0.33878886699676514	True	True	38.281	2999.0	two-sided	2.0219454271801209e-261	fdr_bh	0.6837458888888889	0.17231936364930622	adc	raw	M	GE/st + FW vs Prisma/st + FW	Both	0.13627	0.20837	0.03605063635069378	2.9954747069335123e-261	True
223	scanner	GE/st + FW	Connectom/st + FW	1.3102049827575684	0.3222678601741791	1.2320791482925415	0.3065657913684845	True	True	32.342	2999.0	two-sided	4.029748570897791e-197	fdr_bh	0.7015415555555555	0.24844747058482314	adc	raw	M	GE/st + FW vs Connectom/st + FW	Both	0.21212	0.28478	0.03633252941517684	5.689056805973352e-197	True
224	scanner	Prisma/st + FW	Connectom/st + FW	1.2532414197921753	0.33878886699676514	1.2320791482925415	0.3065657913684845	True	True	9.267	2999.0	two-sided	3.554239452122556e-20	fdr_bh	0.5367197777777778	0.06557518699590295	adc	raw	M	Prisma/st + FW vs Connectom/st + FW	Both	0.02975	0.1014	0.03582481300409705	4.2089677722503953e-20	True
225	scanner	GE/st	Prisma/st	0.8559370636940002	0.3693624436855316	0.8010942935943604	0.35546717047691345	True	True	28.509	2999.0	two-sided	2.099619160785237e-158	fdr_bh	0.662896	0.151307041296932	adc	raw	N	GE/st vs Prisma/st	None	0.11532	0.1873	0.035992958703067984	2.8904890932416266e-158	True
226	scanner	GE/st	Connectom/st	0.8559370636940002	0.3693624436855316	0.7863382697105408	0.32321593165397644	True	True	30.644	2999.0	two-sided	1.196927650597473e-179	fdr_bh	0.6867814444444444	0.20095946783331348	adc	raw	N	GE/st vs Connectom/st	None	0.16482	0.2371	0.03614053216668653	1.676630172043153e-179	True
227	scanner	GE/st	GE/st + FW	0.8559370636940002	0.3693624436855316	1.2855861186981201	0.30245259404182434	True	True	-289.721	2999.0	two-sided	0.0	fdr_bh	0.926559	1.2789095349164634	adc	raw	N	GE/st vs GE/st + FW	Only one	1.23066	1.32716	0.048250465083536476	0.0	True
228	scanner	GE/st	Prisma/st + FW	0.8559370636940002	0.3693624436855316	1.2355817556381226	0.304101824760437	True	True	-166.607	2999.0	two-sided	0.0	fdr_bh	0.9186085555555555	1.1272972287987848	adc	raw	N	GE/st vs Prisma/st + FW	Only one	1.08154	1.17306	0.04576277120121519	0.0	True
229	scanner	GE/st	Connectom/st + FW	0.8559370636940002	0.3693624436855316	1.224462866783142	0.28391799330711365	True	True	-138.689	2999.0	two-sided	0.0	fdr_bh	0.9174997777777778	1.1280904775869682	adc	raw	N	GE/st vs Connectom/st + FW	Only one	1.08232	1.17386	0.04576952241303167	0.0	True
230	scanner	Prisma/st	Connectom/st	0.8010942935943604	0.35546717047691345	0.7863382697105408	0.32321593165397644	True	True	8.131	2999.0	two-sided	6.139334508653427e-16	fdr_bh	0.536014	0.04347884496479045	adc	raw	N	Prisma/st vs Connectom/st	None	0.00768	0.07928	0.03580115503520955	7.016382295603917e-16	True
231	scanner	Prisma/st	GE/st + FW	0.8010942935943604	0.35546717047691345	1.2855861186981201	0.30245259404182434	True	True	-246.361	2999.0	two-sided	0.0	fdr_bh	0.9342541111111111	1.4726149510370912	adc	raw	N	Prisma/st vs GE/st + FW	Only one	1.42095	1.52428	0.05166504896290891	0.0	True
232	scanner	Prisma/st	Prisma/st + FW	0.8010942935943604	0.35546717047691345	1.2355817556381226	0.304101824760437	True	True	-382.899	2999.0	two-sided	0.0	fdr_bh	0.9288367777777777	1.3173242352023296	adc	raw	N	Prisma/st vs Prisma/st + FW	Only one	1.26842	1.36623	0.0489057647976705	0.0	True
233	scanner	Prisma/st	Connectom/st + FW	0.8010942935943604	0.35546717047691345	1.224462866783142	0.28391799330711365	True	True	-194.873	2999.0	two-sided	0.0	fdr_bh	0.9279548888888889	1.3241334214231937	adc	raw	N	Prisma/st vs Connectom/st + FW	Only one	1.27511	1.37315	0.04901657857680641	0.0	True
234	scanner	Connectom/st	GE/st + FW	0.7863382697105408	0.32321593165397644	1.2855861186981201	0.30245259404182434	True	True	-255.753	2999.0	two-sided	0.0	fdr_bh	0.9365337777777778	1.595686530788148	adc	raw	N	Connectom/st vs GE/st + FW	Only one	1.54174	1.64964	0.05395346921185196	0.0	True
235	scanner	Connectom/st	Prisma/st + FW	0.7863382697105408	0.32321593165397644	1.2355817556381226	0.304101824760437	True	True	-263.8	2999.0	two-sided	0.0	fdr_bh	0.9301041111111111	1.432088549998358	adc	raw	N	Connectom/st vs Prisma/st + FW	Only one	1.38116	1.48302	0.05093145000164201	0.0	True
236	scanner	Connectom/st	Connectom/st + FW	0.7863382697105408	0.32321593165397644	1.224462866783142	0.28391799330711365	True	True	-469.945	2999.0	two-sided	0.0	fdr_bh	0.9290826666666666	1.44307472517286	adc	raw	N	Connectom/st vs Connectom/st + FW	Only one	1.39195	1.4942	0.05112527482714002	0.0	True
237	scanner	GE/st + FW	Prisma/st + FW	1.2855861186981201	0.30245259404182434	1.2355817556381226	0.304101824760437	True	True	30.379	2999.0	two-sided	5.708136658581318e-177	fdr_bh	0.6536718888888889	0.16485944567053906	adc	raw	N	GE/st + FW vs Prisma/st + FW	Both	0.12883	0.20089	0.03603055432946095	7.964841849183235e-177	True
238	scanner	GE/st + FW	Connectom/st + FW	1.2855861186981201	0.30245259404182434	1.224462866783142	0.28391799330711365	True	True	32.056	2999.0	two-sided	3.8473650851031155e-194	fdr_bh	0.6762268888888889	0.20845386846080888	adc	raw	N	GE/st + FW vs Connectom/st + FW	Both	0.17228	0.24462	0.036166131539191126	5.410357150926256e-194	True
239	scanner	Prisma/st + FW	Connectom/st + FW	1.2355817556381226	0.304101824760437	1.224462866783142	0.28391799330711365	True	True	6.712	2999.0	two-sided	2.2878910184838966e-11	fdr_bh	0.5307972222222223	0.03781334426976834	adc	raw	N	Prisma/st + FW vs Connectom/st + FW	Both	0.00202	0.07361	0.03579665573023166	2.511099898335984e-11	True
240	scanner	GE/st	Prisma/st	0.7902617454528809	0.12199342250823975	0.7035504579544067	0.1341547966003418	True	True	77.225	2999.0	two-sided	0.0	fdr_bh	0.8079434444444444	0.676955278651912	adc	aic	H	GE/st vs Prisma/st	None	0.63728	0.71663	0.03967472134808803	0.0	True
241	scanner	GE/st	Connectom/st	0.7902617454528809	0.12199342250823975	0.6940376162528992	0.11810725927352905	True	True	99.409	2999.0	two-sided	0.0	fdr_bh	0.8256607777777778	0.8014312658977137	adc	aic	H	GE/st vs Connectom/st	None	0.7603	0.84256	0.041128734102286235	0.0	True
242	scanner	GE/st	GE/st + FW	0.7902617454528809	0.12199342250823975	1.233798861503601	0.12225901335477829	True	True	-825.529	2999.0	two-sided	0.0	fdr_bh	0.9877827777777778	3.63133896396187	adc	aic	H	GE/st vs GE/st + FW	Only one	3.53273	3.72994	0.0986010360381302	0.0	True
243	scanner	GE/st	Prisma/st + FW	0.7902617454528809	0.12199342250823975	1.1515986919403076	0.1328810304403305	True	True	-298.123	2999.0	two-sided	0.0	fdr_bh	0.9790651111111112	2.8350568632378015	adc	aic	H	GE/st vs Prisma/st + FW	Only one	2.75489	2.91522	0.08016313676219866	0.0	True
244	scanner	GE/st	Connectom/st + FW	0.7902617454528809	0.12199342250823975	1.1431673765182495	0.1174464225769043	True	True	-327.322	2999.0	two-sided	0.0	fdr_bh	0.9783668888888889	2.947391844052792	adc	aic	H	GE/st vs Connectom/st + FW	Only one	2.86467	3.03011	0.08271815594720788	0.0	True
245	scanner	Prisma/st	Connectom/st	0.7035504579544067	0.1341547966003418	0.6940376162528992	0.11810725927352905	True	True	9.152	2999.0	two-sided	1.0060046697348883e-19	fdr_bh	0.5342064444444444	0.07541088268121385	adc	aic	H	Prisma/st vs Connectom/st	None	0.03958	0.11125	0.035839117318786154	1.1874153478838026e-19	True
246	scanner	Prisma/st	GE/st + FW	0.7035504579544067	0.1341547966003418	1.233798861503601	0.12225901335477829	True	True	-426.076	2999.0	two-sided	0.0	fdr_bh	0.9914665555555555	4.13536293011209	adc	aic	H	Prisma/st vs GE/st + FW	Only one	4.02478	4.24595	0.11058706988790945	0.0	True
247	scanner	Prisma/st	Prisma/st + FW	0.7035504579544067	0.1341547966003418	1.1515986919403076	0.1328810304403305	True	True	-862.158	2999.0	two-sided	0.0	fdr_bh	0.9870947777777778	3.355296455253342	adc	aic	H	Prisma/st vs Prisma/st + FW	Only one	3.26316	3.44743	0.09213354474665802	0.0	True
248	scanner	Prisma/st	Connectom/st + FW	0.7035504579544067	0.1341547966003418	1.1431673765182495	0.1174464225769043	True	True	-381.498	2999.0	two-sided	0.0	fdr_bh	0.9867306666666666	3.4941161833130026	adc	aic	H	Prisma/st vs Connectom/st + FW	Only one	3.39874	3.58949	0.09537381668699751	0.0	True
249	scanner	Connectom/st	GE/st + FW	0.6940376162528992	0.11810725927352905	1.233798861503601	0.12225901335477829	True	True	-482.57	2999.0	two-sided	0.0	fdr_bh	0.9938771111111111	4.490594796114141	adc	aic	H	Connectom/st vs GE/st + FW	Only one	4.37147	4.60972	0.11912520388585968	0.0	True
250	scanner	Connectom/st	Prisma/st + FW	0.6940376162528992	0.11810725927352905	1.1515986919403076	0.1328810304403305	True	True	-401.53	2999.0	two-sided	0.0	fdr_bh	0.9896034444444445	3.6456189446633367	adc	aic	H	Connectom/st vs Prisma/st + FW	Only one	3.54668	3.74456	0.0989410553366632	0.0	True
251	scanner	Connectom/st	Connectom/st + FW	0.6940376162528992	0.11810725927352905	1.1431673765182495	0.1174464225769043	True	True	-882.941	2999.0	two-sided	0.0	fdr_bh	0.9892903333333334	3.8129193690090957	adc	aic	H	Connectom/st vs Connectom/st + FW	Only one	3.71002	3.91582	0.10290063099090441	0.0	True
252	scanner	GE/st + FW	Prisma/st + FW	1.233798861503601	0.12225901335477829	1.1515986919403076	0.1328810304403305	True	True	62.716	2999.0	two-sided	0.0	fdr_bh	0.7800727777777777	0.6442727834100843	adc	aic	H	GE/st + FW vs Prisma/st + FW	Both	0.60495	0.6836	0.03932721658991567	0.0	True
253	scanner	GE/st + FW	Connectom/st + FW	1.233798861503601	0.12225901335477829	1.1431673765182495	0.1174464225769043	True	True	75.255	2999.0	two-sided	0.0	fdr_bh	0.7982422222222222	0.7560959967185918	adc	aic	H	GE/st + FW vs Connectom/st + FW	Both	0.71552	0.79667	0.040574003281408144	0.0	True
254	scanner	Prisma/st + FW	Connectom/st + FW	1.1515986919403076	0.1328810304403305	1.1431673765182495	0.1174464225769043	True	True	6.84	2999.0	two-sided	9.574057128990708e-12	fdr_bh	0.5256152222222222	0.06735387199828388	adc	aic	H	Prisma/st + FW vs Connectom/st + FW	Both	0.03153	0.10318	0.03582612800171611	1.0524154401333297e-11	True
255	scanner	GE/st	Prisma/st	0.864431619644165	0.2555544078350067	0.8018916249275208	0.2698809802532196	True	True	40.738	2999.0	two-sided	3.714806536980472e-289	fdr_bh	0.6808454444444444	0.23802041393581536	adc	aic	L	GE/st vs Prisma/st	None	0.20173	0.27431	0.03628958606418464	5.64274410680578e-289	True
256	scanner	GE/st	Connectom/st	0.864431619644165	0.2555544078350067	0.7864431738853455	0.2583821713924408	True	True	36.931	2999.0	two-sided	1.971142709087113e-246	fdr_bh	0.692038	0.3034564835343612	adc	aic	L	GE/st vs Connectom/st	None	0.26686	0.34005	0.0365935164656388	2.8613361906103253e-246	True
257	scanner	GE/st	GE/st + FW	0.864431619644165	0.2555544078350067	1.3031704425811768	0.24772058427333832	True	True	-737.196	2999.0	two-sided	0.0	fdr_bh	0.9158501111111111	1.7433171919054247	adc	aic	L	GE/st vs GE/st + FW	Only one	1.68652	1.80012	0.056802808094575274	0.0	True
258	scanner	GE/st	Prisma/st + FW	0.864431619644165	0.2555544078350067	1.2446573972702026	0.259577214717865	True	True	-241.237	2999.0	two-sided	0.0	fdr_bh	0.9011673333333333	1.4760431583863847	adc	aic	L	GE/st vs Prisma/st + FW	Only one	1.42432	1.52777	0.051726841613615404	0.0	True
259	scanner	GE/st	Connectom/st + FW	0.864431619644165	0.2555544078350067	1.2297776937484741	0.24785907566547394	True	True	-172.857	2999.0	two-sided	0.0	fdr_bh	0.8978315555555556	1.451293578232875	adc	aic	L	GE/st vs Connectom/st + FW	Only one	1.40002	1.50257	0.05127642176712488	0.0	True
260	scanner	Prisma/st	Connectom/st	0.8018916249275208	0.2698809802532196	0.7864431738853455	0.2583821713924408	True	True	9.058	2999.0	two-sided	2.327304148284482e-19	fdr_bh	0.5520594444444444	0.05848039642082846	adc	aic	L	Prisma/st vs Connectom/st	None	0.02267	0.09429	0.03580960357917154	2.729086297662585e-19	True
261	scanner	Prisma/st	GE/st + FW	0.8018916249275208	0.2698809802532196	1.3031704425811768	0.24772058427333832	True	True	-295.417	2999.0	two-sided	0.0	fdr_bh	0.9214704444444445	1.9366871473160563	adc	aic	L	Prisma/st vs GE/st + FW	Only one	1.87601	1.99737	0.0606828526839438	0.0	True
262	scanner	Prisma/st	Prisma/st + FW	0.8018916249275208	0.2698809802532196	1.2446573972702026	0.259577214717865	True	True	-741.254	2999.0	two-sided	0.0	fdr_bh	0.9070787777777778	1.6723149626660145	adc	aic	L	Prisma/st vs Prisma/st + FW	Only one	1.6169	1.72773	0.05541503733398545	0.0	True
263	scanner	Prisma/st	Connectom/st + FW	0.8018916249275208	0.2698809802532196	1.2297776937484741	0.24785907566547394	True	True	-242.694	2999.0	two-sided	0.0	fdr_bh	0.9039527777777778	1.652692488414826	adc	aic	L	Prisma/st vs Connectom/st + FW	Only one	1.59765	1.70773	0.055037511585174004	0.0	True
264	scanner	Connectom/st	GE/st + FW	0.7864431738853455	0.2583821713924408	1.3031704425811768	0.24772058427333832	True	True	-230.314	2999.0	two-sided	0.0	fdr_bh	0.9261261111111111	2.04173031260805	adc	aic	L	Connectom/st vs GE/st + FW	Only one	1.97889	2.10457	0.0628396873919499	0.0	True
265	scanner	Connectom/st	Prisma/st + FW	0.7864431738853455	0.2583821713924408	1.2446573972702026	0.259577214717865	True	True	-253.607	2999.0	two-sided	0.0	fdr_bh	0.9099434444444444	1.7690844640237002	adc	aic	L	Connectom/st vs Prisma/st + FW	Only one	1.71178	1.82639	0.057305535976299726	0.0	True
266	scanner	Connectom/st	Connectom/st + FW	0.7864431738853455	0.2583821713924408	1.2297776937484741	0.24785907566547394	True	True	-764.785	2999.0	two-sided	0.0	fdr_bh	0.9064922222222223	1.7512562312428752	adc	aic	L	Connectom/st vs Connectom/st + FW	Only one	1.6943	1.80821	0.05695376875712488	0.0	True
267	scanner	GE/st + FW	Prisma/st + FW	1.3031704425811768	0.24772058427333832	1.2446573972702026	0.259577214717865	True	True	34.661	2999.0	two-sided	1.095148983298397e-221	fdr_bh	0.661756	0.23065633966597665	adc	aic	L	GE/st + FW vs Prisma/st + FW	Both	0.1944	0.26691	0.03625366033402333	1.5707316095116452e-221	True
268	scanner	GE/st + FW	Connectom/st + FW	1.3031704425811768	0.24772058427333832	1.2297776937484741	0.24785907566547394	True	True	33.03	2999.0	two-sided	2.5360837617114993e-204	fdr_bh	0.6764343333333334	0.29615247448445847	adc	aic	L	GE/st + FW vs Connectom/st + FW	Both	0.25959	0.33271	0.036557525515541534	3.5873876393561484e-204	True
269	scanner	Prisma/st + FW	Connectom/st + FW	1.2446573972702026	0.259577214717865	1.2297776937484741	0.24785907566547394	True	True	8.169	2999.0	two-sided	4.536956717093875e-16	fdr_bh	0.5432412222222223	0.05863925611902014	adc	aic	L	Prisma/st + FW vs Connectom/st + FW	Both	0.02282	0.09445	0.035810743880979864	5.193336782682973e-16	True
270	scanner	GE/st	Prisma/st	0.8794970512390137	0.39415016770362854	0.8179334402084351	0.39852383732795715	True	True	40.428	2999.0	two-sided	1.2420533659079123e-285	fdr_bh	0.6973136666666667	0.15531205085972288	adc	aic	M	GE/st vs Prisma/st	None	0.11931	0.19131	0.035997949140277125	1.8826914177972565e-285	True
271	scanner	GE/st	Connectom/st	0.8794970512390137	0.39415016770362854	0.7952753305435181	0.3588503897190094	True	True	29.712	2999.0	two-sided	2.8253696217778382e-170	fdr_bh	0.7114401111111112	0.22366817289506405	adc	aic	M	GE/st vs Connectom/st	None	0.18744	0.2599	0.03623182710493597	3.919587914605094e-170	True
272	scanner	GE/st	GE/st + FW	0.8794970512390137	0.39415016770362854	1.3103543519973755	0.3389919698238373	True	True	-326.829	2999.0	two-sided	0.0	fdr_bh	0.9164417777777778	1.1752248338764058	adc	aic	M	GE/st vs GE/st + FW	Only one	1.1287	1.22175	0.04652516612359414	0.0	True
273	scanner	GE/st	Prisma/st + FW	0.8794970512390137	0.39415016770362854	1.2536852359771729	0.35034623742103577	True	True	-195.377	2999.0	two-sided	0.0	fdr_bh	0.9050977777777778	1.005085830080715	adc	aic	M	GE/st vs Prisma/st + FW	Only one	0.96119	1.04899	0.04390416991928503	0.0	True
274	scanner	GE/st	Connectom/st + FW	0.8794970512390137	0.39415016770362854	1.2340275049209595	0.31799980998039246	True	True	-117.884	2999.0	two-sided	0.0	fdr_bh	0.9032553333333333	0.9955378273076931	adc	aic	M	GE/st vs Connectom/st + FW	Only one	0.95178	1.0393	0.043762172692306756	0.0	True
275	scanner	Prisma/st	Connectom/st	0.8179334402084351	0.39852383732795715	0.7952753305435181	0.3588503897190094	True	True	9.322	2999.0	two-sided	2.143912634229715e-20	fdr_bh	0.5402158888888889	0.05982568704470913	adc	aic	M	Prisma/st vs Connectom/st	None	0.02401	0.09564	0.035814312955290875	2.5430265183614413e-20	True
276	scanner	Prisma/st	GE/st + FW	0.8179334402084351	0.39852383732795715	1.3103543519973755	0.3389919698238373	True	True	-255.353	2999.0	two-sided	0.0	fdr_bh	0.9221968888888888	1.3351831413228021	adc	aic	M	Prisma/st vs GE/st + FW	Only one	1.28597	1.3844	0.04921685867719794	0.0	True
277	scanner	Prisma/st	Prisma/st + FW	0.8179334402084351	0.39852383732795715	1.2536852359771729	0.35034623742103577	True	True	-365.237	2999.0	two-sided	0.0	fdr_bh	0.9121972222222222	1.163612543889609	adc	aic	M	Prisma/st vs Prisma/st + FW	Only one	1.11727	1.20995	0.046337456110391084	0.0	True
278	scanner	Prisma/st	Connectom/st + FW	0.8179334402084351	0.39852383732795715	1.2340275049209595	0.31799980998039246	True	True	-154.6	2999.0	two-sided	0.0	fdr_bh	0.9105117777777778	1.1612792822835312	adc	aic	M	Prisma/st vs Connectom/st + FW	Only one	1.11498	1.20758	0.04630071771646893	0.0	True
279	scanner	Connectom/st	GE/st + FW	0.7952753305435181	0.3588503897190094	1.3103543519973755	0.3389919698238373	True	True	-184.138	2999.0	two-sided	0.0	fdr_bh	0.9364617777777777	1.4760197508302055	adc	aic	M	Connectom/st vs GE/st + FW	Only one	1.4243	1.52774	0.05172024916979456	0.0	True
280	scanner	Connectom/st	Prisma/st + FW	0.7952753305435181	0.3588503897190094	1.2536852359771729	0.35034623742103577	True	True	-184.484	2999.0	two-sided	0.0	fdr_bh	0.9252948888888889	1.2925964550921303	adc	aic	M	Connectom/st vs Prisma/st + FW	Only one	1.24412	1.34108	0.04848354490786977	0.0	True
281	scanner	Connectom/st	Connectom/st + FW	0.7952753305435181	0.3588503897190094	1.2340275049209595	0.31799980998039246	True	True	-429.131	2999.0	two-sided	0.0	fdr_bh	0.9235896666666666	1.296290524488463	adc	aic	M	Connectom/st vs Connectom/st + FW	Only one	1.24775	1.34483	0.04853947551153692	0.0	True
282	scanner	GE/st + FW	Prisma/st + FW	1.3103543519973755	0.3389919698238373	1.2536852359771729	0.35034623742103577	True	True	35.361	2999.0	two-sided	2.971046725406482e-229	fdr_bh	0.6721451111111111	0.1643954422599146	adc	aic	M	GE/st + FW vs Prisma/st + FW	Both	0.12837	0.20042	0.036024557740085394	4.26976774908716e-229	True
283	scanner	GE/st + FW	Connectom/st + FW	1.3103543519973755	0.3389919698238373	1.2340275049209595	0.31799980998039246	True	True	28.99	2999.0	two-sided	4.143881393941001e-163	fdr_bh	0.6892833333333334	0.23232348382772366	adc	aic	M	GE/st + FW vs Connectom/st + FW	Both	0.19606	0.26859	0.03626651617227633	5.726669104870481e-163	True
284	scanner	Prisma/st + FW	Connectom/st + FW	1.2536852359771729	0.35034623742103577	1.2340275049209595	0.31799980998039246	True	True	8.205	2999.0	two-sided	3.374355502710621e-16	fdr_bh	0.5306615555555556	0.05881765290436138	adc	aic	M	Prisma/st + FW vs Connectom/st + FW	Both	0.023	0.09463	0.03581234709563862	3.874857993543297e-16	True
285	scanner	GE/st	Prisma/st	0.8537224531173706	0.3987591862678528	0.798420250415802	0.3560253083705902	True	True	18.939	2999.0	two-sided	1.2030300864156756e-75	fdr_bh	0.6630948888888889	0.1465195681847131	adc	aic	N	GE/st vs Prisma/st	None	0.11054	0.18249	0.03597043181528692	1.5893241508610762e-75	True
286	scanner	GE/st	Connectom/st	0.8537224531173706	0.3987591862678528	0.784848153591156	0.32721754908561707	True	True	21.087	2999.0	two-sided	3.705263558963909e-92	fdr_bh	0.6861312222222222	0.189718887891836	adc	aic	N	GE/st vs Connectom/st	None	0.15361	0.22582	0.036101112108163996	4.9679511405102687e-92	True
287	scanner	GE/st	GE/st + FW	0.8537224531173706	0.3987591862678528	1.2859466075897217	0.3261220157146454	True	True	-176.248	2999.0	two-sided	0.0	fdr_bh	0.9263411111111111	1.1923886649943864	adc	aic	N	GE/st vs GE/st + FW	Only one	1.14558	1.23919	0.046801335005613565	0.0	True
288	scanner	GE/st	Prisma/st + FW	0.8537224531173706	0.3987591862678528	1.2360215187072754	0.31574562191963196	True	True	-121.3	2999.0	two-sided	0.0	fdr_bh	0.9187275555555555	1.0699751222341658	adc	aic	N	GE/st vs Prisma/st + FW	Only one	1.0251	1.11485	0.0448748777658341	0.0	True
289	scanner	GE/st	Connectom/st + FW	0.8537224531173706	0.3987591862678528	1.225471019744873	0.2937220633029938	True	True	-106.611	2999.0	two-sided	0.0	fdr_bh	0.9178551111111111	1.0735366632977992	adc	aic	N	GE/st vs Connectom/st + FW	Only one	1.02861	1.11846	0.04492333670220083	0.0	True
290	scanner	Prisma/st	Connectom/st	0.798420250415802	0.3560253083705902	0.784848153591156	0.32721754908561707	True	True	7.968	2999.0	two-sided	2.2730912414444672e-15	fdr_bh	0.5372167777777778	0.03972350249408064	adc	aic	N	Prisma/st vs Connectom/st	None	0.00393	0.07552	0.035796497505919365	2.589597616835469e-15	True
291	scanner	Prisma/st	GE/st + FW	0.798420250415802	0.3560253083705902	1.2859466075897217	0.3261220157146454	True	True	-249.437	2999.0	two-sided	0.0	fdr_bh	0.9343524444444444	1.4292085486712023	adc	aic	N	Prisma/st vs GE/st + FW	Only one	1.37833	1.48008	0.05087145132879778	0.0	True
292	scanner	Prisma/st	Prisma/st + FW	0.798420250415802	0.3560253083705902	1.2360215187072754	0.31574562191963196	True	True	-416.62	2999.0	two-sided	0.0	fdr_bh	0.9287477777777777	1.302665917453889	adc	aic	N	Prisma/st vs Prisma/st + FW	Only one	1.25401	1.35132	0.04865408254611103	0.0	True
293	scanner	Prisma/st	Connectom/st + FW	0.798420250415802	0.3560253083705902	1.225471019744873	0.2937220633029938	True	True	-210.865	2999.0	two-sided	0.0	fdr_bh	0.9279668888888889	1.3143488887305659	adc	aic	N	Prisma/st vs Connectom/st + FW	Only one	1.2655	1.3632	0.04885111126943409	0.0	True
294	scanner	Connectom/st	GE/st + FW	0.784848153591156	0.32721754908561707	1.2859466075897217	0.3261220157146454	True	True	-231.52	2999.0	two-sided	0.0	fdr_bh	0.9362647777777777	1.5337684113687182	adc	aic	N	Connectom/st vs GE/st + FW	Only one	1.48098	1.58656	0.05279158863128175	0.0	True
295	scanner	Connectom/st	Prisma/st + FW	0.784848153591156	0.32721754908561707	1.2360215187072754	0.31574562191963196	True	True	-257.259	2999.0	two-sided	0.0	fdr_bh	0.9294771111111111	1.4032435064157407	adc	aic	N	Connectom/st vs Prisma/st + FW	Only one	1.35283	1.45365	0.050406493584259415	0.0	True
296	scanner	Connectom/st	Connectom/st + FW	0.784848153591156	0.32721754908561707	1.225471019744873	0.2937220633029938	True	True	-484.078	2999.0	two-sided	0.0	fdr_bh	0.9285007777777777	1.419035792993591	adc	aic	N	Connectom/st vs Connectom/st + FW	Only one	1.36834	1.46973	0.05069420700640892	0.0	True
297	scanner	GE/st + FW	Prisma/st + FW	1.2859466075897217	0.3261220157146454	1.2360215187072754	0.31574562191963196	True	True	27.651	2999.0	two-sided	4.1579091156292626e-150	fdr_bh	0.6433118888888889	0.15554249187326136	adc	aic	N	GE/st + FW vs Prisma/st + FW	Both	0.11954	0.19154	0.03599750812673863	5.691434530899371e-150	True
298	scanner	GE/st + FW	Connectom/st + FW	1.2859466075897217	0.3261220157146454	1.225471019744873	0.2937220633029938	True	True	27.921	2999.0	two-sided	1.057961164491428e-152	fdr_bh	0.6629512222222222	0.19510721359585864	adc	aic	N	GE/st + FW vs Connectom/st + FW	Both	0.15898	0.23123	0.03612278640414135	1.450918168445387e-152	True
299	scanner	Prisma/st + FW	Connectom/st + FW	1.2360215187072754	0.31574562191963196	1.225471019744873	0.2937220633029938	True	True	6.056	2999.0	two-sided	1.5674459187312764e-09	fdr_bh	0.525471	0.03461768330322052	adc	aic	N	Prisma/st + FW vs Connectom/st + FW	Both	-0.00118	0.07041	0.03579231669677948	1.7151383913168982e-09	True
300	scanner	GE/st	Prisma/st	0.7860093712806702	0.12135878205299377	0.6990483403205872	0.13040046393871307	True	True	89.804	2999.0	two-sided	0.0	fdr_bh	0.8186448888888889	0.6907405649178655	adc	cv	H	GE/st vs Prisma/st	None	0.65092	0.73056	0.03981943508213448	0.0	True
301	scanner	GE/st	Connectom/st	0.7860093712806702	0.12135878205299377	0.6919604539871216	0.11812172830104828	True	True	104.438	2999.0	two-sided	0.0	fdr_bh	0.8232297777777777	0.785342381578163	adc	cv	H	GE/st vs Connectom/st	None	0.74441	0.82627	0.0409276184218369	0.0	True
302	scanner	GE/st	GE/st + FW	0.7860093712806702	0.12135878205299377	1.2301198244094849	0.12412217259407043	True	True	-913.014	2999.0	two-sided	0.0	fdr_bh	0.9880866666666667	3.617836007971522	adc	cv	H	GE/st vs GE/st + FW	Only one	3.51955	3.71612	0.09828399202847793	0.0	True
303	scanner	GE/st	Prisma/st + FW	0.7860093712806702	0.12135878205299377	1.1472761631011963	0.13359513878822327	True	True	-330.269	2999.0	two-sided	0.0	fdr_bh	0.9794658888888889	2.8336227608421867	adc	cv	H	GE/st vs Prisma/st + FW	Only one	2.75349	2.91376	0.08013723915781323	0.0	True
304	scanner	GE/st	Connectom/st + FW	0.7860093712806702	0.12135878205299377	1.1408246755599976	0.118856281042099	True	True	-354.565	2999.0	two-sided	0.0	fdr_bh	0.9789021111111111	2.953777595434507	adc	cv	H	GE/st vs Connectom/st + FW	Only one	2.87091	3.03664	0.08286240456549265	0.0	True
305	scanner	Prisma/st	Connectom/st	0.6990483403205872	0.13040046393871307	0.6919604539871216	0.11812172830104828	True	True	7.964	2999.0	two-sided	2.3505575352716562e-15	fdr_bh	0.5318572222222222	0.05703265655467959	adc	cv	H	Prisma/st vs Connectom/st	None	0.02122	0.09285	0.035817343445320414	2.6736199453326897e-15	True
306	scanner	Prisma/st	GE/st + FW	0.6990483403205872	0.13040046393871307	1.2301198244094849	0.12412217259407043	True	True	-486.525	2999.0	two-sided	0.0	fdr_bh	0.9922872222222222	4.17255701553012	adc	cv	H	Prisma/st vs GE/st + FW	Only one	4.06108	4.28403	0.11147298446987985	0.0	True
307	scanner	Prisma/st	Prisma/st + FW	0.6990483403205872	0.13040046393871307	1.1472761631011963	0.13359513878822327	True	True	-962.145	2999.0	two-sided	0.0	fdr_bh	0.9884534444444445	3.395297451561751	adc	cv	H	Prisma/st vs Prisma/st + FW	Only one	3.30223	3.48836	0.09306254843824924	0.0	True
308	scanner	Prisma/st	Connectom/st + FW	0.6990483403205872	0.13040046393871307	1.1408246755599976	0.118856281042099	True	True	-443.035	2999.0	two-sided	0.0	fdr_bh	0.9881965555555555	3.5443060328455718	adc	cv	H	Prisma/st vs Connectom/st + FW	Only one	3.44775	3.64086	0.09655396715442821	0.0	True
309	scanner	Connectom/st	GE/st + FW	0.6919604539871216	0.11812172830104828	1.2301198244094849	0.12412217259407043	True	True	-510.404	2999.0	two-sided	0.0	fdr_bh	0.9939353333333333	4.44256399174447	adc	cv	H	Connectom/st vs GE/st + FW	Only one	4.3246	4.56053	0.11796600825552961	0.0	True
310	scanner	Connectom/st	Prisma/st + FW	0.6919604539871216	0.11812172830104828	1.1472761631011963	0.13359513878822327	True	True	-438.203	2999.0	two-sided	0.0	fdr_bh	0.9896815555555556	3.6172287214373275	adc	cv	H	Connectom/st vs Prisma/st + FW	Only one	3.51896	3.7155	0.09827127856267248	0.0	True
311	scanner	Connectom/st	Connectom/st + FW	0.6919604539871216	0.11812172830104828	1.1408246755599976	0.118856281042099	True	True	-977.369	2999.0	two-sided	0.0	fdr_bh	0.9894395555555555	3.7877610175187564	adc	cv	H	Connectom/st vs Connectom/st + FW	Only one	3.68546	3.89007	0.10230898248124376	0.0	True
312	scanner	GE/st + FW	Prisma/st + FW	1.2301198244094849	0.12412217259407043	1.1472761631011963	0.13359513878822327	True	True	70.349	2999.0	two-sided	0.0	fdr_bh	0.7891463333333333	0.6428229560644302	adc	cv	H	GE/st + FW vs Prisma/st + FW	Both	0.60352	0.68213	0.03930704393556983	0.0	True
313	scanner	GE/st + FW	Connectom/st + FW	1.2301198244094849	0.12412217259407043	1.1408246755599976	0.118856281042099	True	True	79.396	2999.0	two-sided	0.0	fdr_bh	0.7972457777777778	0.7349127581682008	adc	cv	H	GE/st + FW vs Connectom/st + FW	Both	0.69459	0.77524	0.040327241831799254	0.0	True
314	scanner	Prisma/st + FW	Connectom/st + FW	1.1472761631011963	0.13359513878822327	1.1408246755599976	0.118856281042099	True	True	5.787	2999.0	two-sided	7.906100375685408e-09	fdr_bh	0.5199952222222223	0.05110433371351041	adc	cv	H	Prisma/st + FW vs Connectom/st + FW	Both	0.0153	0.08691	0.03580566628648959	8.559988376681945e-09	True
315	scanner	GE/st	Prisma/st	0.8599275946617126	0.25226011872291565	0.7984873056411743	0.267026424407959	True	True	44.736	2999.0	two-sided	0.0	fdr_bh	0.6910743333333333	0.2366038960247305	adc	cv	L	GE/st vs Prisma/st	None	0.20032	0.27289	0.03628610397526952	0.0	True
316	scanner	GE/st	Connectom/st	0.8599275946617126	0.25226011872291565	0.7848918437957764	0.25821125507354736	True	True	38.951	2999.0	two-sided	6.242791726477371e-269	fdr_bh	0.6945046666666667	0.29394938133615944	adc	cv	L	GE/st vs Connectom/st	None	0.2574	0.3305	0.03655061866384057	9.306024933879312e-269	True
317	scanner	GE/st	GE/st + FW	0.8599275946617126	0.25226011872291565	1.2993216514587402	0.25086095929145813	True	True	-832.992	2999.0	two-sided	0.0	fdr_bh	0.9155763333333333	1.7464548043564707	adc	cv	L	GE/st vs GE/st + FW	Only one	1.68959	1.80332	0.05686519564352932	0.0	True
318	scanner	GE/st	Prisma/st + FW	0.8599275946617126	0.25226011872291565	1.2415995597839355	0.2619931995868683	True	True	-268.847	2999.0	two-sided	0.0	fdr_bh	0.9009965555555556	1.4841877519946653	adc	cv	L	GE/st vs Prisma/st + FW	Only one	1.43231	1.53606	0.05187224800533463	0.0	True
319	scanner	GE/st	Connectom/st + FW	0.8599275946617126	0.25226011872291565	1.228352427482605	0.25072380900382996	True	True	-190.894	2999.0	two-sided	0.0	fdr_bh	0.8977862222222223	1.4647734932815784	adc	cv	L	GE/st vs Connectom/st + FW	Only one	1.41325	1.51629	0.05151650671842156	0.0	True
320	scanner	Prisma/st	Connectom/st	0.7984873056411743	0.267026424407959	0.7848918437957764	0.25821125507354736	True	True	8.537	2999.0	two-sided	2.1507738552898263e-17	fdr_bh	0.5512894444444445	0.05176232515747974	adc	cv	L	Prisma/st vs Connectom/st	None	0.01595	0.08757	0.03580767484252025	2.48166214071903e-17	True
321	scanner	Prisma/st	GE/st + FW	0.7984873056411743	0.267026424407959	1.2993216514587402	0.25086095929145813	True	True	-327.171	2999.0	two-sided	0.0	fdr_bh	0.921191	1.9339020899839392	adc	cv	L	Prisma/st vs GE/st + FW	Only one	1.87328	1.99452	0.06061791001606087	0.0	True
322	scanner	Prisma/st	Prisma/st + FW	0.7984873056411743	0.267026424407959	1.2415995597839355	0.2619931995868683	True	True	-836.18	2999.0	two-sided	0.0	fdr_bh	0.9066482222222222	1.6750110929580826	adc	cv	L	Prisma/st vs Prisma/st + FW	Only one	1.61954	1.73048	0.055468907041917426	0.0	True
323	scanner	Prisma/st	Connectom/st + FW	0.7984873056411743	0.267026424407959	1.228352427482605	0.25072380900382996	True	True	-261.98	2999.0	two-sided	0.0	fdr_bh	0.9037934444444444	1.6603038147214575	adc	cv	L	Prisma/st vs Connectom/st + FW	Only one	1.60512	1.71549	0.055186185278542466	0.0	True
324	scanner	Connectom/st	GE/st + FW	0.7848918437957764	0.25821125507354736	1.2993216514587402	0.25086095929145813	True	True	-246.725	2999.0	two-sided	0.0	fdr_bh	0.9250204444444444	2.020795853365773	adc	cv	L	Connectom/st vs GE/st + FW	Only one	1.95839	2.08321	0.06241414663422695	0.0	True
325	scanner	Connectom/st	Prisma/st + FW	0.7848918437957764	0.25821125507354736	1.2415995597839355	0.2619931995868683	True	True	-266.337	2999.0	two-sided	0.0	fdr_bh	0.9087736666666667	1.7556582923416126	adc	cv	L	Connectom/st vs Prisma/st + FW	Only one	1.69862	1.8127	0.05704170765838734	0.0	True
326	scanner	Connectom/st	Connectom/st + FW	0.7848918437957764	0.25821125507354736	1.228352427482605	0.25072380900382996	True	True	-853.679	2999.0	two-sided	0.0	fdr_bh	0.9056983333333334	1.7424820400523031	adc	cv	L	Connectom/st vs Connectom/st + FW	Only one	1.6857	1.79927	0.05678795994769681	0.0	True
327	scanner	GE/st + FW	Prisma/st + FW	1.2993216514587402	0.25086095929145813	1.2415995597839355	0.2619931995868683	True	True	37.651	2999.0	two-sided	2.116408228123218e-254	fdr_bh	0.6654966666666666	0.22507324044261087	adc	cv	L	GE/st + FW vs Prisma/st + FW	Both	0.18884	0.26131	0.036236759557389114	3.1161838941691553e-254	True
328	scanner	GE/st + FW	Connectom/st + FW	1.2993216514587402	0.25086095929145813	1.228352427482605	0.25072380900382996	True	True	34.277	2999.0	two-sided	1.4490778801197077e-217	fdr_bh	0.6748343333333333	0.2829445947347141	adc	cv	L	GE/st + FW vs Connectom/st + FW	Both	0.24645	0.31944	0.036495405265285885	2.0701112573138683e-217	True
329	scanner	Prisma/st + FW	Connectom/st + FW	1.2415995597839355	0.2619931995868683	1.228352427482605	0.25072380900382996	True	True	7.666	2999.0	two-sided	2.3878690012348365e-14	fdr_bh	0.5401604444444444	0.05166778385218144	adc	cv	L	Prisma/st + FW vs Connectom/st + FW	Both	0.01586	0.08748	0.035812216147818564	2.690556621109675e-14	True
330	scanner	GE/st	Prisma/st	0.874915599822998	0.3925307095050812	0.8136030435562134	0.3959347903728485	True	True	43.841	2999.0	two-sided	0.0	fdr_bh	0.7141218888888888	0.1555043038196048	adc	cv	M	GE/st vs Prisma/st	None	0.1195	0.1915	0.03599569618039519	0.0	True
331	scanner	GE/st	Connectom/st	0.874915599822998	0.3925307095050812	0.7937232255935669	0.35897010564804077	True	True	30.034	2999.0	two-sided	1.709877733600044e-173	fdr_bh	0.7146066666666666	0.21605357311380105	adc	cv	M	GE/st vs Connectom/st	None	0.17985	0.25225	0.036196426886198924	2.3766640312587484e-173	True
332	scanner	GE/st	GE/st + FW	0.874915599822998	0.3925307095050812	1.3063145875930786	0.34223416447639465	True	True	-348.032	2999.0	two-sided	0.0	fdr_bh	0.9169748888888889	1.17410360223091	adc	cv	M	GE/st vs GE/st + FW	Only one	1.12759	1.22061	0.046506397769090047	0.0	True
333	scanner	GE/st	Prisma/st + FW	0.874915599822998	0.3925307095050812	1.2496728897094727	0.3522798418998718	True	True	-208.169	2999.0	two-sided	0.0	fdr_bh	0.904946	1.0061898611712166	adc	cv	M	GE/st vs Prisma/st + FW	Only one	0.96227	1.05011	0.04392013882878354	0.0	True
334	scanner	GE/st	Connectom/st + FW	0.874915599822998	0.3925307095050812	1.23233163356781	0.32031935453414917	True	True	-124.449	2999.0	two-sided	0.0	fdr_bh	0.9033278888888889	1.0026549566811622	adc	cv	M	GE/st vs Connectom/st + FW	Only one	0.95879	1.04652	0.04386504331883767	0.0	True
335	scanner	Prisma/st	Connectom/st	0.8136030435562134	0.3959347903728485	0.7937232255935669	0.35897010564804077	True	True	8.74	2999.0	two-sided	3.815738517013923e-18	fdr_bh	0.5389201111111112	0.052661815741920595	adc	cv	M	Prisma/st vs Connectom/st	None	0.01685	0.08847	0.0358081842580794	4.416932045418046e-18	True
336	scanner	Prisma/st	GE/st + FW	0.8136030435562134	0.3959347903728485	1.3063145875930786	0.34223416447639465	True	True	-275.317	2999.0	two-sided	0.0	fdr_bh	0.923651	1.3347890852168312	adc	cv	M	Prisma/st vs GE/st + FW	Only one	1.28558	1.38399	0.0492009147831689	0.0	True
337	scanner	Prisma/st	Prisma/st + FW	0.8136030435562134	0.3959347903728485	1.2496728897094727	0.3522798418998718	True	True	-387.106	2999.0	two-sided	0.0	fdr_bh	0.9132027777777778	1.165481976786996	adc	cv	M	Prisma/st vs Prisma/st + FW	Only one	1.11911	1.21185	0.04636802321300415	0.0	True
338	scanner	Prisma/st	Connectom/st + FW	0.8136030435562134	0.3959347903728485	1.23233163356781	0.32031935453414917	True	True	-165.409	2999.0	two-sided	0.0	fdr_bh	0.911774	1.1690717595148277	adc	cv	M	Prisma/st vs Connectom/st + FW	Only one	1.12264	1.2155	0.046428240485172356	0.0	True
339	scanner	Connectom/st	GE/st + FW	0.7937232255935669	0.35897010564804077	1.3063145875930786	0.34223416447639465	True	True	-190.437	2999.0	two-sided	0.0	fdr_bh	0.936078	1.461848605594867	adc	cv	M	Connectom/st vs GE/st + FW	Only one	1.41038	1.51331	0.051461394405132976	0.0	True
340	scanner	Connectom/st	Prisma/st + FW	0.7937232255935669	0.35897010564804077	1.2496728897094727	0.3522798418998718	True	True	-192.817	2999.0	two-sided	0.0	fdr_bh	0.9248253333333334	1.2819477895188802	adc	cv	M	Connectom/st vs Prisma/st + FW	Only one	1.23365	1.33025	0.04830221048111971	0.0	True
341	scanner	Connectom/st	Connectom/st + FW	0.7937232255935669	0.35897010564804077	1.23233163356781	0.32031935453414917	True	True	-448.67	2999.0	two-sided	0.0	fdr_bh	0.9234675555555556	1.2912126186622752	adc	cv	M	Connectom/st vs Connectom/st + FW	Only one	1.24276	1.33967	0.0484573813377247	0.0	True
342	scanner	GE/st + FW	Prisma/st + FW	1.3063145875930786	0.34223416447639465	1.2496728897094727	0.3522798418998718	True	True	38.107	2999.0	two-sided	1.7779294969677342e-259	fdr_bh	0.6858023333333333	0.16309134751808455	adc	cv	M	GE/st + FW vs Prisma/st + FW	Both	0.12707	0.19911	0.036018652481915464	2.6285610632787857e-259	True
343	scanner	GE/st + FW	Connectom/st + FW	1.3063145875930786	0.34223416447639465	1.23233163356781	0.32031935453414917	True	True	29.193	2999.0	two-sided	4.0918892589443965e-165	fdr_bh	0.6900741111111112	0.223298789416512	adc	cv	M	GE/st + FW vs Connectom/st + FW	Both	0.18707	0.25953	0.036231210583487994	5.665692820076857e-165	True
344	scanner	Prisma/st + FW	Connectom/st + FW	1.2496728897094727	0.3522798418998718	1.23233163356781	0.32031935453414917	True	True	7.619	2999.0	two-sided	3.4111704529158456e-14	fdr_bh	0.5251402222222222	0.051558454911622704	adc	cv	M	Prisma/st + FW vs Connectom/st + FW	Both	0.01575	0.08737	0.0358115450883773	3.837566759530327e-14	True
345	scanner	GE/st	Prisma/st	0.8495491743087769	0.3941836655139923	0.7942504286766052	0.35494163632392883	True	True	23.164	2999.0	two-sided	2.394708241960723e-109	fdr_bh	0.6733933333333333	0.1476170305845549	adc	cv	N	GE/st vs Prisma/st	None	0.11164	0.1836	0.035982969415445126	3.259338249927638e-109	True
346	scanner	GE/st	Connectom/st	0.8495491743087769	0.3941836655139923	0.7825076580047607	0.32711169123649597	True	True	24.61	2999.0	two-sided	5.783921071626125e-122	fdr_bh	0.689081	0.18586858419698638	adc	cv	N	GE/st vs Connectom/st	None	0.14978	0.22196	0.036091415803013616	7.887165097671989e-122	True
347	scanner	GE/st	GE/st + FW	0.8495491743087769	0.3941836655139923	1.2824995517730713	0.33289095759391785	True	True	-244.072	2999.0	two-sided	0.0	fdr_bh	0.9276331111111111	1.1907890183665508	adc	cv	N	GE/st vs GE/st + FW	Only one	1.14401	1.23757	0.04678098163344924	0.0	True
348	scanner	GE/st	Prisma/st + FW	0.8495491743087769	0.3941836655139923	1.2326759099960327	0.3182041049003601	True	True	-141.918	2999.0	two-sided	0.0	fdr_bh	0.9197354444444444	1.075478346942431	adc	cv	N	GE/st vs Prisma/st + FW	Only one	1.03052	1.12043	0.044951653057569096	0.0	True
349	scanner	GE/st	Connectom/st + FW	0.8495491743087769	0.3941836655139923	1.2235795259475708	0.29564785957336426	True	True	-122.598	2999.0	two-sided	0.0	fdr_bh	0.9189243333333333	1.08427507455903	adc	cv	N	GE/st vs Connectom/st + FW	Only one	1.03918	1.12937	0.045094925440970046	0.0	True
350	scanner	Prisma/st	Connectom/st	0.7942504286766052	0.35494163632392883	0.7825076580047607	0.32711169123649597	True	True	7.365	2999.0	two-sided	2.2856916368654826e-13	fdr_bh	0.5364797777777778	0.034429104597045006	adc	cv	N	Prisma/st vs Connectom/st	None	-0.00137	0.07022	0.035790895402955	2.5357441888184087e-13	True
351	scanner	Prisma/st	GE/st + FW	0.7942504286766052	0.35494163632392883	1.2824995517730713	0.33289095759391785	True	True	-264.878	2999.0	two-sided	0.0	fdr_bh	0.9355831111111111	1.419496759466225	adc	cv	N	Prisma/st vs GE/st + FW	Only one	1.3688	1.4702	0.05070324053377484	0.0	True
352	scanner	Prisma/st	Prisma/st + FW	0.7942504286766052	0.35494163632392883	1.2326759099960327	0.3182041049003601	True	True	-444.279	2999.0	two-sided	0.0	fdr_bh	0.9299856666666667	1.3024538708957543	adc	cv	N	Prisma/st vs Prisma/st + FW	Only one	1.25381	1.3511	0.048646129104245706	0.0	True
353	scanner	Prisma/st	Connectom/st + FW	0.7942504286766052	0.35494163632392883	1.2235795259475708	0.29564785957336426	True	True	-223.682	2999.0	two-sided	0.0	fdr_bh	0.9292913333333334	1.3196506656589226	adc	cv	N	Prisma/st vs Connectom/st + FW	Only one	1.27071	1.36859	0.048939334341077334	0.0	True
354	scanner	Connectom/st	GE/st + FW	0.7825076580047607	0.32711169123649597	1.2824995517730713	0.33289095759391785	True	True	-242.962	2999.0	two-sided	0.0	fdr_bh	0.9366944444444445	1.5149312283046354	adc	cv	N	Connectom/st vs GE/st + FW	Only one	1.46249	1.56737	0.05243877169536448	0.0	True
355	scanner	Connectom/st	Prisma/st + FW	0.7825076580047607	0.32711169123649597	1.2326759099960327	0.3182041049003601	True	True	-273.49	2999.0	two-sided	0.0	fdr_bh	0.9297402222222222	1.3950128719455133	adc	cv	N	Connectom/st vs Prisma/st + FW	Only one	1.34475	1.44528	0.05026712805448663	0.0	True
356	scanner	Connectom/st	Connectom/st + FW	0.7825076580047607	0.32711169123649597	1.2235795259475708	0.29564785957336426	True	True	-511.174	2999.0	two-sided	0.0	fdr_bh	0.9288838888888888	1.416330370206748	adc	cv	N	Connectom/st vs Connectom/st + FW	Only one	1.36569	1.46697	0.050639629793252094	0.0	True
357	scanner	GE/st + FW	Prisma/st + FW	1.2824995517730713	0.33289095759391785	1.2326759099960327	0.3182041049003601	True	True	28.682	2999.0	two-sided	4.310954362087356e-160	fdr_bh	0.6481292222222222	0.15302654446459765	adc	cv	N	GE/st + FW vs Prisma/st + FW	Both	0.11703	0.18902	0.03599345553540234	5.946143947706699e-160	True
358	scanner	GE/st + FW	Connectom/st + FW	1.2824995517730713	0.33289095759391785	1.2235795259475708	0.29564785957336426	True	True	28.056	2999.0	two-sided	5.2841976858018157e-154	fdr_bh	0.6611607777777778	0.1874590833753477	adc	cv	N	GE/st + FW vs Connectom/st + FW	Both	0.15136	0.22356	0.03610091662465231	7.260729644613183e-154	True
359	scanner	Prisma/st + FW	Connectom/st + FW	1.2326759099960327	0.3182041049003601	1.2235795259475708	0.29564785957336426	True	True	5.536	2999.0	two-sided	3.35285305681907e-08	fdr_bh	0.5211183333333334	0.029633354946417913	adc	cv	N	Prisma/st + FW vs Connectom/st + FW	Both	-0.00616	0.06543	0.035796645053582085	3.608451720343393e-08	True
360	scanner	GE/st	Prisma/st	2.016984701156616	0.415392130613327	2.4888663291931152	0.5287840962409973	True	True	-81.677	2999.0	two-sided	0.0	fdr_bh	0.7975312222222222	0.999437651951861	rish 0	raw	H	GE/st vs Prisma/st	None	0.95562	1.04326	0.043822348048139115	0.0	True
361	scanner	GE/st	Connectom/st	2.016984701156616	0.415392130613327	2.527766227722168	0.5286694765090942	True	True	-96.655	2999.0	two-sided	0.0	fdr_bh	0.8056591111111111	1.0819582852376346	rish 0	raw	H	GE/st vs Connectom/st	None	1.0369	1.12701	0.04505171476236547	0.0	True
362	scanner	GE/st	GE/st + FW	2.016984701156616	0.415392130613327	0.6940014362335205	0.14218412339687347	True	True	256.783	2999.0	two-sided	0.0	fdr_bh	0.986917	4.74488594453246	rish 0	raw	H	GE/st vs GE/st + FW	Only one	4.61961	4.87017	0.12528405546753962	0.0	True
363	scanner	GE/st	Prisma/st + FW	2.016984701156616	0.415392130613327	0.8471096754074097	0.18035189807415009	True	True	213.684	2999.0	two-sided	0.0	fdr_bh	0.9777964444444445	3.9269508696467996	rish 0	raw	H	GE/st vs Prisma/st + FW	Only one	3.82134	4.03256	0.10560913035320052	0.0	True
364	scanner	GE/st	Connectom/st + FW	2.016984701156616	0.415392130613327	0.8585851192474365	0.17924942076206207	True	True	218.162	2999.0	two-sided	0.0	fdr_bh	0.9770956666666667	3.8956399731478584	rish 0	raw	H	GE/st vs Connectom/st + FW	Only one	3.79077	4.00051	0.10487002685214186	0.0	True
365	scanner	Prisma/st	Connectom/st	2.4888663291931152	0.5287840962409973	2.527766227722168	0.5286694765090942	True	True	-7.219	2999.0	two-sided	6.59300219407852e-13	fdr_bh	0.529536	0.07356357390537949	rish 0	raw	H	Prisma/st vs Connectom/st	None	0.03773	0.1094	0.03583642609462051	7.303017814979284e-13	True
366	scanner	Prisma/st	GE/st + FW	2.4888663291931152	0.5287840962409973	0.6940014362335205	0.14218412339687347	True	True	229.343	2999.0	two-sided	0.0	fdr_bh	0.9907265555555556	5.34940510832103	rish 0	raw	H	Prisma/st vs GE/st + FW	Only one	5.2094	5.48941	0.14000489167897	0.0	True
367	scanner	Prisma/st	Prisma/st + FW	2.4888663291931152	0.5287840962409973	0.8471096754074097	0.18035189807415009	True	True	250.571	2999.0	two-sided	0.0	fdr_bh	0.9860094444444445	4.629722185542111	rish 0	raw	H	Prisma/st vs Prisma/st + FW	Only one	4.50723	4.75221	0.12248781445788914	0.0	True
368	scanner	Prisma/st	Connectom/st + FW	2.4888663291931152	0.5287840962409973	0.8585851192474365	0.17924942076206207	True	True	224.365	2999.0	two-sided	0.0	fdr_bh	0.9856012222222222	4.604520389239264	rish 0	raw	H	Prisma/st vs Connectom/st + FW	Only one	4.48264	4.7264	0.12187961076073606	0.0	True
369	scanner	Connectom/st	GE/st + FW	2.527766227722168	0.5286694765090942	0.6940014362335205	0.14218412339687347	True	True	237.468	2999.0	two-sided	0.0	fdr_bh	0.993377	5.466275933914089	rish 0	raw	H	Connectom/st vs GE/st + FW	Only one	5.32341	5.60914	0.1428640660859113	0.0	True
370	scanner	Connectom/st	Prisma/st + FW	2.527766227722168	0.5286694765090942	0.8471096754074097	0.18035189807415009	True	True	232.43	2999.0	two-sided	0.0	fdr_bh	0.9888954444444444	4.740185321228167	rish 0	raw	H	Connectom/st vs Prisma/st + FW	Only one	4.61502	4.86535	0.12516467877183324	0.0	True
371	scanner	Connectom/st	Connectom/st + FW	2.527766227722168	0.5286694765090942	0.8585851192474365	0.17924942076206207	True	True	253.851	2999.0	two-sided	0.0	fdr_bh	0.9885787777777778	4.715151478871457	rish 0	raw	H	Connectom/st vs Connectom/st + FW	Only one	4.59059	4.83971	0.12455852112854338	0.0	True
372	scanner	GE/st + FW	Prisma/st + FW	0.6940014362335205	0.14218412339687347	0.8471096754074097	0.18035189807415009	True	True	-69.031	2999.0	two-sided	0.0	fdr_bh	0.7797331111111111	0.949283697158178	rish 0	raw	H	GE/st + FW vs Prisma/st + FW	Both	0.90619	0.99238	0.04309630284182209	0.0	True
373	scanner	GE/st + FW	Connectom/st + FW	0.6940014362335205	0.14218412339687347	0.8585851192474365	0.17924942076206207	True	True	-79.278	2999.0	two-sided	0.0	fdr_bh	0.7897597777777777	1.0239323513442353	rish 0	raw	H	GE/st + FW vs Connectom/st + FW	Both	0.97975	1.06811	0.04417764865576457	0.0	True
374	scanner	Prisma/st + FW	Connectom/st + FW	0.8471096754074097	0.18035189807415009	0.8585851192474365	0.17924942076206207	True	True	-5.271	2999.0	two-sided	1.456214128704512e-07	fdr_bh	0.5227812222222222	0.06381516568719652	rish 0	raw	H	Prisma/st + FW vs Connectom/st + FW	Both	0.02799	0.09964	0.03582483431280349	1.5602294236119771e-07	True
375	scanner	GE/st	Prisma/st	1.8398449420928955	0.6679297089576721	2.152719497680664	0.788367748260498	True	True	-42.661	2999.0	two-sided	3.239989585395e-311	fdr_bh	0.675291	0.4296312444277872	rish 0	raw	L	GE/st vs Prisma/st	None	0.39223	0.46703	0.03739875557221278	4.9423569946707e-311	True
376	scanner	GE/st	Connectom/st	1.8398449420928955	0.6679297089576721	2.2195019721984863	0.8432435989379883	True	True	-39.922	2999.0	two-sided	6.871148093495076e-280	fdr_bh	0.6836277777777777	0.5024037523202958	rish 0	raw	L	GE/st vs Connectom/st	None	0.46443	0.54038	0.0379762476797042	1.037154429206804e-279	True
377	scanner	GE/st	GE/st + FW	1.8398449420928955	0.6679297089576721	0.6351869702339172	0.22481919825077057	True	True	146.323	2999.0	two-sided	0.0	fdr_bh	0.9148225555555556	2.6984237182465716	rish 0	raw	L	GE/st vs GE/st + FW	Only one	2.62134	2.77551	0.07708628175342858	0.0	True
378	scanner	GE/st	Prisma/st + FW	1.8398449420928955	0.6679297089576721	0.7353944778442383	0.2634456753730774	True	True	129.874	2999.0	two-sided	0.0	fdr_bh	0.9004714444444445	2.371358261617802	rish 0	raw	L	GE/st vs Prisma/st + FW	Only one	2.3015	2.44122	0.069861738382198	0.0	True
379	scanner	GE/st	Connectom/st + FW	1.8398449420928955	0.6679297089576721	0.7583860754966736	0.2816595435142517	True	True	121.989	2999.0	two-sided	0.0	fdr_bh	0.8972655555555555	2.2774553758131875	rish 0	raw	L	GE/st vs Connectom/st + FW	Only one	2.20962	2.34529	0.06783462418681241	0.0	True
380	scanner	Prisma/st	Connectom/st	2.152719497680664	0.788367748260498	2.2195019721984863	0.8432435989379883	True	True	-8.744	2999.0	two-sided	3.693052377367774e-18	fdr_bh	0.5472135555555555	0.08185052609686415	rish 0	raw	L	Prisma/st vs Connectom/st	None	0.04601	0.11769	0.035839473903135854	4.2817998578177086e-18	True
381	scanner	Prisma/st	GE/st + FW	2.152719497680664	0.788367748260498	0.6351869702339172	0.22481919825077057	True	True	136.402	2999.0	two-sided	0.0	fdr_bh	0.9203112222222222	2.995188305292681	rish 0	raw	L	Prisma/st vs GE/st + FW	Only one	2.91138	3.079	0.08381169470731908	0.0	True
382	scanner	Prisma/st	Prisma/st + FW	2.152719497680664	0.788367748260498	0.7353944778442383	0.2634456753730774	True	True	146.284	2999.0	two-sided	0.0	fdr_bh	0.9063995555555555	2.694675379134911	rish 0	raw	L	Prisma/st vs Prisma/st + FW	Only one	2.61767	2.77168	0.07700462086508875	0.0	True
383	scanner	Prisma/st	Connectom/st + FW	2.152719497680664	0.788367748260498	0.7583860754966736	0.2816595435142517	True	True	135.442	2999.0	two-sided	0.0	fdr_bh	0.9034476666666666	2.605838072695784	rish 0	raw	L	Prisma/st vs Connectom/st + FW	Only one	2.53082	2.68086	0.07502192730421609	0.0	True
384	scanner	Connectom/st	GE/st + FW	2.2195019721984863	0.8432435989379883	0.6351869702339172	0.22481919825077057	True	True	126.598	2999.0	two-sided	0.0	fdr_bh	0.9241851111111111	2.9663367625281296	rish 0	raw	L	Connectom/st vs GE/st + FW	Only one	2.88319	3.04949	0.08315323747187042	0.0	True
385	scanner	Connectom/st	Prisma/st + FW	2.2195019721984863	0.8432435989379883	0.7353944778442383	0.2634456753730774	True	True	128.88	2999.0	two-sided	0.0	fdr_bh	0.9081538888888889	2.6817319471527834	rish 0	raw	L	Connectom/st vs Prisma/st + FW	Only one	2.60502	2.75845	0.07671805284721644	0.0	True
386	scanner	Connectom/st	Connectom/st + FW	2.2195019721984863	0.8432435989379883	0.7583860754966736	0.2816595435142517	True	True	140.429	2999.0	two-sided	0.0	fdr_bh	0.9049757777777778	2.597437942092648	rish 0	raw	L	Connectom/st vs Connectom/st + FW	Only one	2.5226	2.67227	0.07483205790735203	0.0	True
387	scanner	GE/st + FW	Prisma/st + FW	0.6351869702339172	0.22481919825077057	0.7353944778442383	0.2634456753730774	True	True	-38.059	2999.0	two-sided	6.090143012206354e-259	fdr_bh	0.6638945555555555	0.410412402952747	rish 0	raw	L	GE/st + FW vs Prisma/st + FW	Both	0.37315	0.44767	0.03725759704725301	8.985456903255276e-259	True
388	scanner	GE/st + FW	Connectom/st + FW	0.6351869702339172	0.22481919825077057	0.7583860754966736	0.2816595435142517	True	True	-37.281	2999.0	two-sided	2.7005899973569074e-250	fdr_bh	0.6750198888888889	0.48643187981549785	rish 0	raw	L	GE/st + FW vs Connectom/st + FW	Both	0.44859	0.52427	0.037838120184502166	3.936082587240837e-250	True
389	scanner	Prisma/st + FW	Connectom/st + FW	0.7353944778442383	0.2634456753730774	0.7583860754966736	0.2816595435142517	True	True	-8.494	2999.0	two-sided	3.0982935757923606e-17	fdr_bh	0.5423765555555555	0.08434600083821607	rish 0	raw	L	Prisma/st + FW vs Connectom/st + FW	Both	0.0485	0.12019	0.035843999161783935	3.569234199312799e-17	True
390	scanner	GE/st	Prisma/st	1.909389615058899	0.6719324588775635	2.2250735759735107	0.7829793691635132	True	True	-50.685	2999.0	two-sided	0.0	fdr_bh	0.6884932222222222	0.4339018757463136	rish 0	raw	M	GE/st vs Prisma/st	None	0.39647	0.47133	0.03742812425368641	0.0	True
391	scanner	GE/st	Connectom/st	1.909389615058899	0.6719324588775635	2.272883176803589	0.7860743999481201	True	True	-43.729	2999.0	two-sided	2e-323	fdr_bh	0.6968812222222223	0.4985547301156727	rish 0	raw	M	GE/st vs Connectom/st	None	0.46061	0.5365	0.03794526988432728	3e-323	True
392	scanner	GE/st	GE/st + FW	1.909389615058899	0.6719324588775635	0.6577389240264893	0.2270716428756714	True	True	151.171	2999.0	two-sided	0.0	fdr_bh	0.9146737777777778	2.784179012225272	rish 0	raw	M	GE/st vs GE/st + FW	Only one	2.70516	2.86319	0.07901098777472804	0.0	True
393	scanner	GE/st	Prisma/st + FW	1.909389615058899	0.6719324588775635	0.7594370245933533	0.2640952467918396	True	True	138.476	2999.0	two-sided	0.0	fdr_bh	0.9037968888888889	2.456783800523063	rish 0	raw	M	GE/st vs Prisma/st + FW	Only one	2.38506	2.52851	0.0717261994769367	0.0	True
394	scanner	GE/st	Connectom/st + FW	1.909389615058899	0.6719324588775635	0.7749337553977966	0.2640407979488373	True	True	127.841	2999.0	two-sided	0.0	fdr_bh	0.9021746666666667	2.4238171650474083	rish 0	raw	M	GE/st vs Connectom/st + FW	Only one	2.35281	2.49482	0.07100283495259152	0.0	True
395	scanner	Prisma/st	Connectom/st	2.2250735759735107	0.7829793691635132	2.272883176803589	0.7860743999481201	True	True	-5.978	2999.0	two-sided	2.522114571467095e-09	fdr_bh	0.5337906666666666	0.06093305829171687	rish 0	raw	M	Prisma/st vs Connectom/st	None	0.02512	0.09675	0.03581694170828313	2.7389479509144925e-09	True
396	scanner	Prisma/st	GE/st + FW	2.2250735759735107	0.7829793691635132	0.6577389240264893	0.2270716428756714	True	True	145.756	2999.0	two-sided	0.0	fdr_bh	0.9202291111111112	3.103088146915016	rish 0	raw	M	Prisma/st vs GE/st + FW	Only one	3.0168	3.18938	0.08629185308498366	0.0	True
397	scanner	Prisma/st	Prisma/st + FW	2.2250735759735107	0.7829793691635132	0.7594370245933533	0.2640952467918396	True	True	152.87	2999.0	two-sided	0.0	fdr_bh	0.9109415555555556	2.7991382458838343	rish 0	raw	M	Prisma/st vs Prisma/st + FW	Only one	2.71979	2.87849	0.0793517541161659	0.0	True
398	scanner	Prisma/st	Connectom/st + FW	2.2250735759735107	0.7829793691635132	0.7749337553977966	0.2640407979488373	True	True	136.266	2999.0	two-sided	0.0	fdr_bh	0.9095568888888889	2.769685684713322	rish 0	raw	M	Prisma/st vs Connectom/st + FW	Only one	2.691	2.84837	0.07868431528667807	0.0	True
399	scanner	Connectom/st	GE/st + FW	2.272883176803589	0.7860743999481201	0.6577389240264893	0.2270716428756714	True	True	142.69	2999.0	two-sided	0.0	fdr_bh	0.9344221111111111	3.1879753080930464	rish 0	raw	M	Connectom/st vs GE/st + FW	Only one	3.09973	3.27622	0.0882446919069535	0.0	True
400	scanner	Connectom/st	Prisma/st + FW	2.272883176803589	0.7860743999481201	0.7594370245933533	0.2640952467918396	True	True	141.618	2999.0	two-sided	0.0	fdr_bh	0.9231185555555556	2.8819281907148313	rish 0	raw	M	Connectom/st vs Prisma/st + FW	Only one	2.8007	2.96316	0.08123180928516849	0.0	True
401	scanner	Connectom/st	Connectom/st + FW	2.272883176803589	0.7860743999481201	0.7749337553977966	0.2640407979488373	True	True	155.261	2999.0	two-sided	0.0	fdr_bh	0.9215813333333334	2.8525670486079595	rish 0	raw	M	Connectom/st vs Connectom/st + FW	Only one	2.77201	2.93313	0.08056295139204028	0.0	True
402	scanner	GE/st + FW	Prisma/st + FW	0.6577389240264893	0.2270716428756714	0.7594370245933533	0.2640952467918396	True	True	-44.036	2999.0	two-sided	0.0	fdr_bh	0.6736704444444445	0.41405634489833365	rish 0	raw	M	GE/st + FW vs Prisma/st + FW	Both	0.37677	0.45134	0.03728365510166637	0.0	True
403	scanner	GE/st + FW	Connectom/st + FW	0.6577389240264893	0.2270716428756714	0.7749337553977966	0.2640407979488373	True	True	-39.093	2999.0	two-sided	1.58861150064572e-270	fdr_bh	0.6838572222222222	0.47720304672017017	rish 0	raw	M	GE/st + FW vs Connectom/st + FW	Both	0.43944	0.51497	0.037766953279829873	2.373029627520578e-270	True
404	scanner	Prisma/st + FW	Connectom/st + FW	0.7594370245933533	0.2640952467918396	0.7749337553977966	0.2640407979488373	True	True	-5.294	2999.0	two-sided	1.282879363027252e-07	fdr_bh	0.5275208888888889	0.0586772821702744	rish 0	raw	M	Prisma/st + FW vs Connectom/st + FW	Both	0.02286	0.09449	0.0358127178297256	1.3765620586879603e-07	True
405	scanner	GE/st	Prisma/st	1.9978266954421997	0.6814695000648499	2.253749370574951	0.7398999333381653	True	True	-38.597	2999.0	two-sided	5.910525483229349e-265	fdr_bh	0.6529896666666667	0.36006215806236336	rish 0	raw	N	GE/st vs Prisma/st	None	0.32314	0.39699	0.03692784193763665	8.792517247779196e-265	True
406	scanner	GE/st	Connectom/st	1.9978266954421997	0.6814695000648499	2.291457414627075	0.7592071890830994	True	True	-37.195	2999.0	two-sided	2.410522980531231e-249	fdr_bh	0.6731824444444444	0.40757791638804475	rish 0	raw	N	GE/st vs Connectom/st	None	0.37034	0.44482	0.037242083611955246	3.506215244409063e-249	True
407	scanner	GE/st	GE/st + FW	1.9978266954421997	0.6814695000648499	0.6871636509895325	0.22896550595760345	True	True	156.655	2999.0	two-sided	0.0	fdr_bh	0.9255026666666667	2.878841565617877	rish 0	raw	N	GE/st vs GE/st + FW	Only one	2.79768	2.96	0.081158434382123	0.0	True
408	scanner	GE/st	Prisma/st + FW	1.9978266954421997	0.6814695000648499	0.7698771357536316	0.248951718211174	True	True	138.651	2999.0	two-sided	0.0	fdr_bh	0.9177953333333333	2.639226243400346	rish 0	raw	N	GE/st vs Prisma/st + FW	Only one	2.56346	2.71499	0.07576375659965384	0.0	True
409	scanner	GE/st	Connectom/st + FW	1.9978266954421997	0.6814695000648499	0.7801312804222107	0.2544471025466919	True	True	134.121	2999.0	two-sided	0.0	fdr_bh	0.9168888888888889	2.6018198676934183	rish 0	raw	N	GE/st vs Connectom/st + FW	Only one	2.52689	2.67675	0.07493013230658185	0.0	True
410	scanner	Prisma/st	Connectom/st	2.253749370574951	0.7398999333381653	2.291457414627075	0.7592071890830994	True	True	-5.681	2999.0	two-sided	1.4633380658048098e-08	fdr_bh	0.5321911111111111	0.050301046822449604	rish 0	raw	N	Prisma/st vs Connectom/st	None	0.01449	0.08611	0.0358089531775504	1.581987098167362e-08	True
411	scanner	Prisma/st	GE/st + FW	2.253749370574951	0.7398999333381653	0.6871636509895325	0.22896550595760345	True	True	154.514	2999.0	two-sided	0.0	fdr_bh	0.9339682222222222	3.2334515727168114	rish 0	raw	N	Prisma/st vs GE/st + FW	Only one	3.14415	3.32275	0.08929842728318871	0.0	True
412	scanner	Prisma/st	Prisma/st + FW	2.253749370574951	0.7398999333381653	0.7698771357536316	0.248951718211174	True	True	163.356	2999.0	two-sided	0.0	fdr_bh	0.9283751111111112	3.000827468770698	rish 0	raw	N	Prisma/st vs Prisma/st + FW	Only one	2.91689	3.08477	0.08394253122930184	0.0	True
413	scanner	Prisma/st	Connectom/st + FW	2.253749370574951	0.7398999333381653	0.7801312804222107	0.2544471025466919	True	True	151.097	2999.0	two-sided	0.0	fdr_bh	0.9275387777777778	2.9636207601933027	rish 0	raw	N	Prisma/st vs Connectom/st + FW	Only one	2.88053	3.04671	0.08308923980669736	0.0	True
414	scanner	Connectom/st	GE/st + FW	2.291457414627075	0.7592071890830994	0.6871636509895325	0.22896550595760345	True	True	149.557	2999.0	two-sided	0.0	fdr_bh	0.935194	3.2465844805303052	rish 0	raw	N	Connectom/st vs GE/st + FW	Only one	3.15698	3.33619	0.08960551946969497	0.0	True
415	scanner	Connectom/st	Prisma/st + FW	2.291457414627075	0.7592071890830994	0.7698771357536316	0.248951718211174	True	True	149.748	2999.0	two-sided	0.0	fdr_bh	0.9286897777777777	3.0181550088898286	rish 0	raw	N	Connectom/st vs Prisma/st + FW	Only one	2.93382	3.10249	0.0843349911101714	0.0	True
416	scanner	Connectom/st	Connectom/st + FW	2.291457414627075	0.7592071890830994	0.7801312804222107	0.2544471025466919	True	True	161.779	2999.0	two-sided	0.0	fdr_bh	0.9277641111111111	2.9815632199391255	rish 0	raw	N	Connectom/st vs Connectom/st + FW	Only one	2.89806	3.06506	0.08349678006087435	0.0	True
417	scanner	GE/st + FW	Prisma/st + FW	0.6871636509895325	0.22896550595760345	0.7698771357536316	0.248951718211174	True	True	-33.815	2999.0	two-sided	1.225465784412223e-212	fdr_bh	0.641494	0.34609793462248745	rish 0	raw	N	GE/st + FW vs Prisma/st + FW	Both	0.30926	0.38294	0.036842065377512556	1.7437457801913055e-212	True
418	scanner	GE/st + FW	Connectom/st + FW	0.6871636509895325	0.22896550595760345	0.7801312804222107	0.2544471025466919	True	True	-33.218	2999.0	two-sided	2.646563862844292e-206	fdr_bh	0.6588507777777778	0.3845821975747191	rish 0	raw	N	GE/st + FW vs Connectom/st + FW	Both	0.3475	0.42167	0.03708780242528087	3.7510353961572634e-206	True
419	scanner	Prisma/st + FW	Connectom/st + FW	0.7698771357536316	0.248951718211174	0.7801312804222107	0.2544471025466919	True	True	-4.142	2999.0	two-sided	3.534762492488598e-05	fdr_bh	0.5240788888888889	0.04073454959914476	rish 0	raw	N	Prisma/st + FW vs Connectom/st + FW	Both	0.00494	0.07653	0.03579545040085524	3.70995480261194e-05	True
420	scanner	GE/st	Prisma/st	2.018080472946167	0.41806116700172424	2.489309787750244	0.5284187197685242	True	True	-83.737	2999.0	two-sided	0.0	fdr_bh	0.7980533333333333	0.9956268079068941	rish 0	aic	H	GE/st vs Prisma/st	None	0.95186	1.03939	0.043763192093105974	0.0	True
421	scanner	GE/st	Connectom/st	2.018080472946167	0.41806116700172424	2.528372049331665	0.5301699042320251	True	True	-96.564	2999.0	two-sided	0.0	fdr_bh	0.8053011111111111	1.0761675407019775	rish 0	aic	H	GE/st vs Connectom/st	None	1.0312	1.12113	0.04496245929802245	0.0	True
422	scanner	GE/st	GE/st + FW	2.018080472946167	0.41806116700172424	0.6936725378036499	0.14803509414196014	True	True	257.044	2999.0	two-sided	0.0	fdr_bh	0.9868285555555556	4.678505928401404	rish 0	aic	H	GE/st vs GE/st + FW	Only one	4.55484	4.80218	0.12367407159859578	0.0	True
423	scanner	GE/st	Prisma/st + FW	2.018080472946167	0.41806116700172424	0.8466489315032959	0.18563246726989746	True	True	213.983	2999.0	two-sided	0.0	fdr_bh	0.9774016666666666	3.8803957799036226	rish 0	aic	H	GE/st vs Prisma/st + FW	Only one	3.77589	3.9849	0.1045042200963775	0.0	True
424	scanner	GE/st	Connectom/st + FW	2.018080472946167	0.41806116700172424	0.8577672243118286	0.18364223837852478	True	True	217.393	2999.0	two-sided	0.0	fdr_bh	0.9767155555555556	3.8562795686003515	rish 0	aic	H	GE/st vs Connectom/st + FW	Only one	3.75235	3.96021	0.10393043139964853	0.0	True
425	scanner	Prisma/st	Connectom/st	2.489309787750244	0.5284187197685242	2.528372049331665	0.5301699042320251	True	True	-7.46	2999.0	two-sided	1.1239176365029248e-13	fdr_bh	0.5300922222222222	0.07379141638494037	rish 0	aic	H	Prisma/st vs Connectom/st	None	0.03796	0.10962	0.035828583615059625	1.2507275089367943e-13	True
426	scanner	Prisma/st	GE/st + FW	2.489309787750244	0.5284187197685242	0.6936725378036499	0.14803509414196014	True	True	231.784	2999.0	two-sided	0.0	fdr_bh	0.9910671111111111	5.308308223319115	rish 0	aic	H	Prisma/st vs GE/st + FW	Only one	5.16931	5.44731	0.13900177668088531	0.0	True
427	scanner	Prisma/st	Prisma/st + FW	2.489309787750244	0.5284187197685242	0.8466489315032959	0.18563246726989746	True	True	252.568	2999.0	two-sided	0.0	fdr_bh	0.9862567777777778	4.600385732634955	rish 0	aic	H	Prisma/st vs Prisma/st + FW	Only one	4.47861	4.72217	0.12178426736504555	0.0	True
428	scanner	Prisma/st	Connectom/st + FW	2.489309787750244	0.5284187197685242	0.8577672243118286	0.18364223837852478	True	True	227.215	2999.0	two-sided	0.0	fdr_bh	0.9858717777777778	4.582019876016421	rish 0	aic	H	Prisma/st vs Connectom/st + FW	Only one	4.46068	4.70336	0.12134012398357896	0.0	True
429	scanner	Connectom/st	GE/st + FW	2.528372049331665	0.5301699042320251	0.6936725378036499	0.14803509414196014	True	True	237.163	2999.0	two-sided	0.0	fdr_bh	0.9933875555555556	5.409780382472728	rish 0	aic	H	Connectom/st vs GE/st + FW	Only one	5.2683	5.55126	0.14147961752727234	0.0	True
430	scanner	Connectom/st	Prisma/st + FW	2.528372049331665	0.5301699042320251	0.8466489315032959	0.18563246726989746	True	True	232.511	2999.0	two-sided	0.0	fdr_bh	0.988881	4.698259996121794	rish 0	aic	H	Connectom/st vs Prisma/st + FW	Only one	4.57411	4.82241	0.12415000387820552	0.0	True
431	scanner	Connectom/st	Connectom/st + FW	2.528372049331665	0.5301699042320251	0.8577672243118286	0.18364223837852478	True	True	253.997	2999.0	two-sided	0.0	fdr_bh	0.9885862222222223	4.6802120902671795	rish 0	aic	H	Connectom/st vs Connectom/st + FW	Only one	4.5565	4.80392	0.1237079097328202	0.0	True
432	scanner	GE/st + FW	Prisma/st + FW	0.6936725378036499	0.14803509414196014	0.8466489315032959	0.18563246726989746	True	True	-66.276	2999.0	two-sided	0.0	fdr_bh	0.772376	0.9168243425320459	rish 0	aic	H	GE/st + FW vs Prisma/st + FW	Both	0.87418	0.95947	0.04264565746795412	0.0	True
433	scanner	GE/st + FW	Connectom/st + FW	0.6936725378036499	0.14803509414196014	0.8577672243118286	0.18364223837852478	True	True	-74.153	2999.0	two-sided	0.0	fdr_bh	0.7828273333333333	0.9893598305607543	rish 0	aic	H	GE/st + FW vs Connectom/st + FW	Both	0.94569	1.03303	0.04367016943924562	0.0	True
434	scanner	Prisma/st + FW	Connectom/st + FW	0.8466489315032959	0.18563246726989746	0.8577672243118286	0.18364223837852478	True	True	-4.88	2999.0	two-sided	1.1148568776793086e-06	fdr_bh	0.5215842222222222	0.060209072706669184	rish 0	aic	H	Prisma/st + FW vs Connectom/st + FW	Both	0.02439	0.09603	0.03582092729333082	1.183918808155018e-06	True
435	scanner	GE/st	Prisma/st	1.841518521308899	0.6743800640106201	2.1536569595336914	0.7937211990356445	True	True	-42.872	2999.0	two-sided	1.20349003403e-313	fdr_bh	0.6744253333333333	0.42517422215881706	rish 0	aic	L	GE/st vs Prisma/st	None	0.38781	0.46254	0.037365777841182946	1.8397299883e-313	True
436	scanner	GE/st	Connectom/st	1.841518521308899	0.6743800640106201	2.220965623855591	0.8474395871162415	True	True	-39.905	2999.0	two-sided	1.061102681721396e-279	fdr_bh	0.6826945555555556	0.4986131811933364	rish 0	aic	L	GE/st vs Connectom/st	None	0.46067	0.53656	0.03794681880666362	1.598313662843944e-279	True
437	scanner	GE/st	GE/st + FW	1.841518521308899	0.6743800640106201	0.6376225352287292	0.23518674075603485	True	True	146.707	2999.0	two-sided	0.0	fdr_bh	0.9135056666666667	2.6468544722529073	rish 0	aic	L	GE/st vs GE/st + FW	Only one	2.57092	2.72279	0.07593552774709256	0.0	True
438	scanner	GE/st	Prisma/st + FW	1.841518521308899	0.6743800640106201	0.7370175719261169	0.27101415395736694	True	True	129.745	2999.0	two-sided	0.0	fdr_bh	0.8989023333333334	2.3363013514977773	rish 0	aic	L	GE/st vs Prisma/st + FW	Only one	2.2672	2.4054	0.06909864850222291	0.0	True
439	scanner	GE/st	Connectom/st + FW	1.841518521308899	0.6743800640106201	0.7592280507087708	0.2867703437805176	True	True	121.636	2999.0	two-sided	0.0	fdr_bh	0.8956696666666667	2.2517913225041704	rish 0	aic	L	GE/st vs Connectom/st + FW	Only one	2.18451	2.31907	0.06727867749582961	0.0	True
440	scanner	Prisma/st	Connectom/st	2.1536569595336914	0.7937211990356445	2.220965623855591	0.8474395871162415	True	True	-8.941	2999.0	two-sided	6.599066607129971e-19	fdr_bh	0.547414	0.08201542541682882	rish 0	aic	L	Prisma/st vs Connectom/st	None	0.04617	0.11786	0.03584457458317118	7.700693609616822e-19	True
441	scanner	Prisma/st	GE/st + FW	2.1536569595336914	0.7937211990356445	0.6376225352287292	0.23518674075603485	True	True	136.023	2999.0	two-sided	0.0	fdr_bh	0.9191356666666667	2.946512115516472	rish 0	aic	L	Prisma/st vs GE/st + FW	Only one	2.86381	3.02921	0.08269788448352777	0.0	True
442	scanner	Prisma/st	Prisma/st + FW	2.1536569595336914	0.7937211990356445	0.7370175719261169	0.27101415395736694	True	True	146.248	2999.0	two-sided	0.0	fdr_bh	0.904967	2.660683893665711	rish 0	aic	L	Prisma/st vs Prisma/st + FW	Only one	2.58444	2.73693	0.07624610633428919	0.0	True
443	scanner	Prisma/st	Connectom/st + FW	2.1536569595336914	0.7937211990356445	0.7592280507087708	0.2867703437805176	True	True	135.489	2999.0	two-sided	0.0	fdr_bh	0.9019713333333333	2.5807783664575257	rish 0	aic	L	Prisma/st vs Connectom/st + FW	Only one	2.50632	2.65524	0.07446163354247437	0.0	True
444	scanner	Connectom/st	GE/st + FW	2.220965623855591	0.8474395871162415	0.6376225352287292	0.23518674075603485	True	True	125.626	2999.0	two-sided	0.0	fdr_bh	0.9231732222222222	2.924637937112987	rish 0	aic	L	Connectom/st vs GE/st + FW	Only one	2.84244	3.00684	0.08220206288701304	0.0	True
445	scanner	Connectom/st	Prisma/st + FW	2.220965623855591	0.8474395871162415	0.7370175719261169	0.27101415395736694	True	True	128.291	2999.0	two-sided	0.0	fdr_bh	0.9071448888888889	2.6532387970115985	rish 0	aic	L	Connectom/st vs Prisma/st + FW	Only one	2.57716	2.72932	0.07608120298840149	0.0	True
446	scanner	Connectom/st	Connectom/st + FW	2.220965623855591	0.8474395871162415	0.7592280507087708	0.2867703437805176	True	True	140.205	2999.0	two-sided	0.0	fdr_bh	0.9040414444444445	2.577221172193966	rish 0	aic	L	Connectom/st vs Connectom/st + FW	Only one	2.50284	2.65161	0.07438882780603384	0.0	True
447	scanner	GE/st + FW	Prisma/st + FW	0.6376225352287292	0.23518674075603485	0.7370175719261169	0.27101415395736694	True	True	-35.579	2999.0	two-sided	1.3031374947291445e-231	fdr_bh	0.6561713333333333	0.3926607233186654	rish 0	aic	L	GE/st + FW vs Prisma/st + FW	Both	0.35552	0.4298	0.0371392766813346	1.8765179924099682e-231	True
448	scanner	GE/st + FW	Connectom/st + FW	0.6376225352287292	0.23518674075603485	0.7592280507087708	0.2867703437805176	True	True	-34.638	2999.0	two-sided	1.9174521917698892e-221	fdr_bh	0.6688271111111111	0.4659015433229842	rish 0	aic	L	GE/st + FW vs Connectom/st + FW	Both	0.42823	0.50358	0.037678456677015804	2.7446631770861237e-221	True
449	scanner	Prisma/st + FW	Connectom/st + FW	0.7370175719261169	0.27101415395736694	0.7592280507087708	0.2867703437805176	True	True	-7.748	2999.0	two-sided	1.2655986527323204e-14	fdr_bh	0.539766	0.07962824897917875	rish 0	aic	L	Prisma/st + FW vs Connectom/st + FW	Both	0.04379	0.11547	0.03584175102082125	1.430503971691163e-14	True
450	scanner	GE/st	Prisma/st	1.909206509590149	0.6741403341293335	2.2236249446868896	0.7845993638038635	True	True	-51.506	2999.0	two-sided	0.0	fdr_bh	0.6879481111111111	0.43102838107201596	rish 0	aic	M	GE/st vs Prisma/st	None	0.39362	0.46844	0.03741161892798406	0.0	True
451	scanner	GE/st	Connectom/st	1.909206509590149	0.6741403341293335	2.273296594619751	0.7877228260040283	True	True	-44.223	2999.0	two-sided	0.0	fdr_bh	0.6968584444444444	0.49805562696999095	rish 0	aic	M	GE/st vs Connectom/st	None	0.46012	0.53599	0.037934373030009017	0.0	True
452	scanner	GE/st	GE/st + FW	1.909206509590149	0.6741403341293335	0.6585620045661926	0.23273539543151855	True	True	151.331	2999.0	two-sided	0.0	fdr_bh	0.9142675555555556	2.7577936324819787	rish 0	aic	M	GE/st vs GE/st + FW	Only one	2.67937	2.83621	0.07841636751802117	0.0	True
453	scanner	GE/st	Prisma/st + FW	1.909206509590149	0.6741403341293335	0.7598304152488708	0.2698216736316681	True	True	138.766	2999.0	two-sided	0.0	fdr_bh	0.9027822222222223	2.4349125385636397	rish 0	aic	M	GE/st vs Prisma/st + FW	Only one	2.36366	2.50616	0.0712474614363603	0.0	True
454	scanner	GE/st	Connectom/st + FW	1.909206509590149	0.6741403341293335	0.7746011018753052	0.2668819725513458	True	True	128.056	2999.0	two-sided	0.0	fdr_bh	0.9011764444444444	2.4111300161727156	rish 0	aic	M	GE/st vs Connectom/st + FW	Only one	2.3404	2.48186	0.07072998382728457	0.0	True
455	scanner	Prisma/st	Connectom/st	2.2236249446868896	0.7845993638038635	2.273296594619751	0.7877228260040283	True	True	-6.349	2999.0	two-sided	2.490035550299245e-10	fdr_bh	0.5345965555555555	0.06317463539226231	rish 0	aic	M	Prisma/st vs Connectom/st	None	0.02736	0.09899	0.03581536460773768	2.72880608251972e-10	True
456	scanner	Prisma/st	GE/st + FW	2.2236249446868896	0.7845993638038635	0.6585620045661926	0.23273539543151855	True	True	145.763	2999.0	two-sided	0.0	fdr_bh	0.920284	3.076406012747875	rish 0	aic	M	Prisma/st vs GE/st + FW	Only one	2.99073	3.16208	0.08567398725212483	0.0	True
457	scanner	Prisma/st	Prisma/st + FW	2.2236249446868896	0.7845993638038635	0.7598304152488708	0.2698216736316681	True	True	153.157	2999.0	two-sided	0.0	fdr_bh	0.9103974444444445	2.776142230764781	rish 0	aic	M	Prisma/st vs Prisma/st + FW	Only one	2.69731	2.85498	0.07883776923521868	0.0	True
458	scanner	Prisma/st	Connectom/st + FW	2.2236249446868896	0.7845993638038635	0.7746011018753052	0.2668819725513458	True	True	136.661	2999.0	two-sided	0.0	fdr_bh	0.9090071111111111	2.7558123111155464	rish 0	aic	M	Prisma/st vs Connectom/st + FW	Only one	2.67744	2.83419	0.07837768888445362	0.0	True
459	scanner	Connectom/st	GE/st + FW	2.273296594619751	0.7877228260040283	0.6585620045661926	0.23273539543151855	True	True	141.968	2999.0	two-sided	0.0	fdr_bh	0.9344115555555556	3.1643289224259337	rish 0	aic	M	Connectom/st vs GE/st + FW	Only one	3.07663	3.25203	0.08770107757406631	0.0	True
460	scanner	Connectom/st	Prisma/st + FW	2.273296594619751	0.7877228260040283	0.7598304152488708	0.2698216736316681	True	True	140.948	2999.0	two-sided	0.0	fdr_bh	0.9231456666666666	2.8618689969025266	rish 0	aic	M	Connectom/st vs Prisma/st + FW	Only one	2.7811	2.94264	0.08077100309747332	0.0	True
461	scanner	Connectom/st	Connectom/st + FW	2.273296594619751	0.7877228260040283	0.7746011018753052	0.2668819725513458	True	True	155.108	2999.0	two-sided	0.0	fdr_bh	0.9217285555555556	2.841838250555153	rish 0	aic	M	Connectom/st vs Connectom/st + FW	Only one	2.76152	2.92216	0.08032174944484671	0.0	True
462	scanner	GE/st + FW	Prisma/st + FW	0.6585620045661926	0.23273539543151855	0.7598304152488708	0.2698216736316681	True	True	-41.567	2999.0	two-sided	1.2273630589168487e-298	fdr_bh	0.6650838888888889	0.4029622091515313	rish 0	aic	M	GE/st + FW vs Prisma/st + FW	Both	0.36575	0.44017	0.0372077908484687	1.8682904913744843e-298	True
463	scanner	GE/st + FW	Connectom/st + FW	0.6585620045661926	0.23273539543151855	0.7746011018753052	0.2668819725513458	True	True	-36.882	2999.0	two-sided	6.89861834045551e-246	fdr_bh	0.6777241111111111	0.4644537776939534	rish 0	aic	M	GE/st + FW vs Connectom/st + FW	Both	0.42679	0.50212	0.037666222306046604	9.99397425579068e-246	True
464	scanner	Prisma/st + FW	Connectom/st + FW	0.7598304152488708	0.2698216736316681	0.7746011018753052	0.2668819725513458	True	True	-4.783	2999.0	two-sided	1.808024773207141e-06	fdr_bh	0.5258403333333334	0.055035361518428104	rish 0	aic	M	Prisma/st + FW vs Connectom/st + FW	Both	0.01922	0.09085	0.035814638481571896	1.9115680421573295e-06	True
465	scanner	GE/st	Prisma/st	1.998900055885315	0.6837282180786133	2.253676414489746	0.7414787411689758	True	True	-39.496	2999.0	two-sided	4.533570436839652e-275	fdr_bh	0.6534111111111112	0.3574844029602822	rish 0	aic	N	GE/st vs Prisma/st	None	0.32057	0.39439	0.0369055970397178	6.78621770171424e-275	True
466	scanner	GE/st	Connectom/st	1.998900055885315	0.6837282180786133	2.29207444190979	0.760726809501648	True	True	-37.362	2999.0	two-sided	3.394786506820349e-251	fdr_bh	0.6730135555555555	0.4058801957496207	rish 0	aic	N	GE/st vs Connectom/st	None	0.36865	0.44311	0.037229804250379306	4.967980253883437e-251	True
467	scanner	GE/st	GE/st + FW	1.998900055885315	0.6837282180786133	0.6886445879936218	0.2351781725883484	True	True	157.095	2999.0	two-sided	0.0	fdr_bh	0.9250014444444444	2.8514143748080256	rish 0	aic	N	GE/st vs GE/st + FW	Only one	2.77088	2.93195	0.08053562519197444	0.0	True
468	scanner	GE/st	Prisma/st + FW	1.998900055885315	0.6837282180786133	0.7703080177307129	0.25344330072402954	True	True	139.641	2999.0	two-sided	0.0	fdr_bh	0.9174805555555555	2.6215868978030437	rish 0	aic	N	GE/st vs Prisma/st + FW	Only one	2.54622	2.69696	0.07537310219695614	0.0	True
469	scanner	GE/st	Connectom/st + FW	1.998900055885315	0.6837282180786133	0.7801409363746643	0.2575249671936035	True	True	134.372	2999.0	two-sided	0.0	fdr_bh	0.9166361111111111	2.589328093525284	rish 0	aic	N	GE/st vs Connectom/st + FW	Only one	2.51468	2.66398	0.07465190647471598	0.0	True
470	scanner	Prisma/st	Connectom/st	2.253676414489746	0.7414787411689758	2.29207444190979	0.760726809501648	True	True	-5.959	2999.0	two-sided	2.825766846673118e-09	fdr_bh	0.5323887777777778	0.051115806788923385	rish 0	aic	N	Prisma/st vs Connectom/st	None	0.01531	0.08692	0.03580419321107661	3.0640845325371157e-09	True
471	scanner	Prisma/st	GE/st + FW	2.253676414489746	0.7414787411689758	0.6886445879936218	0.2351781725883484	True	True	154.485	2999.0	two-sided	0.0	fdr_bh	0.9339016666666666	3.2044744525733373	rish 0	aic	N	Prisma/st vs GE/st + FW	Only one	3.11585	3.2931	0.08862554742666262	0.0	True
472	scanner	Prisma/st	Prisma/st + FW	2.253676414489746	0.7414787411689758	0.7703080177307129	0.25344330072402954	True	True	163.461	2999.0	two-sided	0.0	fdr_bh	0.9281828888888889	2.981505773715611	rish 0	aic	N	Prisma/st vs Prisma/st + FW	Only one	2.89801	3.065	0.08349422628438896	0.0	True
473	scanner	Prisma/st	Connectom/st + FW	2.253676414489746	0.7414787411689758	0.7801409363746643	0.2575249671936035	True	True	151.653	2999.0	two-sided	0.0	fdr_bh	0.9273841111111111	2.9496412562762617	rish 0	aic	N	Prisma/st vs Connectom/st + FW	Only one	2.86687	3.03241	0.08276874372373833	0.0	True
474	scanner	Connectom/st	GE/st + FW	2.29207444190979	0.760726809501648	0.6886445879936218	0.2351781725883484	True	True	148.422	2999.0	two-sided	0.0	fdr_bh	0.9353083333333333	3.219643076860095	rish 0	aic	N	Connectom/st vs GE/st + FW	Only one	3.13066	3.30862	0.08897692313990468	0.0	True
475	scanner	Connectom/st	Prisma/st + FW	2.29207444190979	0.760726809501648	0.7703080177307129	0.25344330072402954	True	True	149.427	2999.0	two-sided	0.0	fdr_bh	0.9285043333333334	3.000632787830989	rish 0	aic	N	Connectom/st vs Prisma/st + FW	Only one	2.9167	3.08457	0.08393721216901096	0.0	True
476	scanner	Connectom/st	Connectom/st + FW	2.29207444190979	0.760726809501648	0.7801409363746643	0.2575249671936035	True	True	161.639	2999.0	two-sided	0.0	fdr_bh	0.9275676666666667	2.9692941120162644	rish 0	aic	N	Connectom/st vs Connectom/st + FW	Only one	2.88608	3.05251	0.08321588798373547	0.0	True
477	scanner	GE/st + FW	Prisma/st + FW	0.6886445879936218	0.2351781725883484	0.7703080177307129	0.25344330072402954	True	True	-32.135	2999.0	two-sided	5.72871740873665e-195	fdr_bh	0.6357663333333333	0.3342187048204628	rish 0	aic	N	GE/st + FW vs Prisma/st + FW	Both	0.29745	0.37099	0.0367712951795372	8.071774039707217e-195	True
478	scanner	GE/st + FW	Connectom/st + FW	0.6886445879936218	0.2351781725883484	0.7801409363746643	0.2575249671936035	True	True	-30.609	2999.0	two-sided	2.6676723698735385e-179	fdr_bh	0.6522025555555555	0.3713591396534703	rish 0	aic	N	GE/st + FW vs Connectom/st + FW	Both	0.33436	0.40836	0.03700086034652972	3.729561371473685e-179	True
479	scanner	Prisma/st + FW	Connectom/st + FW	0.7703080177307129	0.25344330072402954	0.7801409363746643	0.2575249671936035	True	True	-3.779	2999.0	two-sided	0.00016074052551799385	fdr_bh	0.5220753333333333	0.038482581738773634	rish 0	aic	N	Prisma/st + FW vs Connectom/st + FW	Both	0.00269	0.07428	0.035797418261226364	0.00016797268268934045	True
480	scanner	GE/st	Prisma/st	2.0228090286254883	0.4132261872291565	2.4918079376220703	0.5077452063560486	True	True	-96.384	2999.0	two-sided	0.0	fdr_bh	0.8076631111111111	1.0183601041393293	rish 0	cv	H	GE/st vs Prisma/st	None	0.97426	1.06246	0.044099895860670646	0.0	True
481	scanner	GE/st	Connectom/st	2.0228090286254883	0.4132261872291565	2.5313498973846436	0.5285762548446655	True	True	-101.154	2999.0	two-sided	0.0	fdr_bh	0.8072327777777778	1.0797960476384243	rish 0	cv	H	GE/st vs Connectom/st	None	1.03477	1.12482	0.045023952361575637	0.0	True
482	scanner	GE/st	GE/st + FW	2.0228090286254883	0.4132261872291565	0.6969106197357178	0.1486363708972931	True	True	264.781	2999.0	two-sided	0.0	fdr_bh	0.9872994444444444	4.719063478851596	rish 0	cv	H	GE/st vs GE/st + FW	Only one	4.59441	4.84372	0.12465652114840431	0.0	True
483	scanner	GE/st	Prisma/st + FW	2.0228090286254883	0.4132261872291565	0.8506770133972168	0.1829160749912262	True	True	224.859	2999.0	two-sided	0.0	fdr_bh	0.9780737777777778	3.93189833851758	rish 0	cv	H	GE/st vs Prisma/st + FW	Only one	3.82617	4.03763	0.10573166148241997	0.0	True
484	scanner	GE/st	Connectom/st + FW	2.0228090286254883	0.4132261872291565	0.860460638999939	0.18374742567539215	True	True	226.492	2999.0	two-sided	0.0	fdr_bh	0.9773954444444445	3.8936497207192433	rish 0	cv	H	GE/st vs Connectom/st + FW	Only one	3.78883	3.99847	0.10482027928075688	0.0	True
485	scanner	Prisma/st	Connectom/st	2.4918079376220703	0.5077452063560486	2.5313498973846436	0.5285762548446655	True	True	-9.002	2999.0	two-sided	3.8613110538734747e-19	fdr_bh	0.5345557777777777	0.07630261249547889	rish 0	cv	H	Prisma/st vs Connectom/st	None	0.04047	0.11214	0.03583738750452112	4.513220712319646e-19	True
486	scanner	Prisma/st	GE/st + FW	2.4918079376220703	0.5077452063560486	0.6969106197357178	0.1486363708972931	True	True	248.79	2999.0	two-sided	0.0	fdr_bh	0.9919908888888889	5.46838257581476	rish 0	cv	H	Prisma/st vs GE/st + FW	Only one	5.32546	5.6113	0.14291742418523956	0.0	True
487	scanner	Prisma/st	Prisma/st + FW	2.4918079376220703	0.5077452063560486	0.8506770133972168	0.1829160749912262	True	True	267.998	2999.0	two-sided	0.0	fdr_bh	0.9878292222222222	4.751752210272656	rish 0	cv	H	Prisma/st vs Prisma/st + FW	Only one	4.62631	4.8772	0.12544778972734427	0.0	True
488	scanner	Prisma/st	Connectom/st + FW	2.4918079376220703	0.5077452063560486	0.860460638999939	0.18374742567539215	True	True	246.982	2999.0	two-sided	0.0	fdr_bh	0.9875046666666667	4.717746114140794	rish 0	cv	H	Prisma/st vs Connectom/st + FW	Only one	4.59312	4.84237	0.12462388585920614	0.0	True
489	scanner	Connectom/st	GE/st + FW	2.5313498973846436	0.5285762548446655	0.6969106197357178	0.1486363708972931	True	True	240.863	2999.0	two-sided	0.0	fdr_bh	0.9935344444444445	5.416939666258405	rish 0	cv	H	Connectom/st vs GE/st + FW	Only one	5.27528	5.5586	0.14166033374159515	0.0	True
490	scanner	Connectom/st	Prisma/st + FW	2.5313498973846436	0.5285762548446655	0.8506770133972168	0.1829160749912262	True	True	237.967	2999.0	two-sided	0.0	fdr_bh	0.9890927777777778	4.723768845305181	rish 0	cv	H	Connectom/st vs Prisma/st + FW	Only one	4.599	4.84854	0.1247711546948187	0.0	True
491	scanner	Connectom/st	Connectom/st + FW	2.5313498973846436	0.5285762548446655	0.860460638999939	0.18374742567539215	True	True	257.148	2999.0	two-sided	0.0	fdr_bh	0.9888155555555556	4.690789874076509	rish 0	cv	H	Connectom/st vs Connectom/st + FW	Only one	4.56682	4.81476	0.1239701259234911	0.0	True
492	scanner	GE/st + FW	Prisma/st + FW	0.6969106197357178	0.1486363708972931	0.8506770133972168	0.1829160749912262	True	True	-74.661	2999.0	two-sided	0.0	fdr_bh	0.7811968888888889	0.9274379818840691	rish 0	cv	H	GE/st + FW vs Prisma/st + FW	Both	0.88465	0.97023	0.04279201811593092	0.0	True
493	scanner	GE/st + FW	Connectom/st + FW	0.6969106197357178	0.1486363708972931	0.860460638999939	0.18374742567539215	True	True	-78.989	2999.0	two-sided	0.0	fdr_bh	0.7848431111111112	0.9839803395803909	rish 0	cv	H	GE/st + FW vs Connectom/st + FW	Both	0.94039	1.02757	0.04358966041960921	0.0	True
494	scanner	Prisma/st + FW	Connectom/st + FW	0.8506770133972168	0.1829160749912262	0.860460638999939	0.18374742567539215	True	True	-4.846	2999.0	two-sided	1.3248720006823652e-06	fdr_bh	0.5204275555555555	0.053359015966419544	rish 0	cv	H	Prisma/st + FW vs Connectom/st + FW	Both	0.01755	0.08917	0.035810984033580455	1.404871635480564e-06	True
495	scanner	GE/st	Prisma/st	1.840028166770935	0.6539961695671082	2.154555320739746	0.7859341502189636	True	True	-49.195	2999.0	two-sided	0.0	fdr_bh	0.6867266666666667	0.4368097803125594	rish 0	cv	L	GE/st vs Prisma/st	None	0.39936	0.47426	0.03745021968744061	0.0	True
496	scanner	GE/st	Connectom/st	1.840028166770935	0.6539961695671082	2.2222986221313477	0.8488040566444397	True	True	-43.523	2999.0	two-sided	3.538e-321	fdr_bh	0.6884557777777778	0.5086805910209354	rish 0	cv	L	GE/st vs Connectom/st	None	0.47065	0.54671	0.038029408979064594	5.445e-321	True
497	scanner	GE/st	GE/st + FW	1.840028166770935	0.6539961695671082	0.640626847743988	0.23272612690925598	True	True	153.816	2999.0	two-sided	0.0	fdr_bh	0.9139654444444445	2.7049085416606986	rish 0	cv	L	GE/st vs GE/st + FW	Only one	2.62768	2.78214	0.07723145833930145	0.0	True
498	scanner	GE/st	Prisma/st + FW	1.840028166770935	0.6539961695671082	0.7408431768417358	0.27215898036956787	True	True	139.45	2999.0	two-sided	0.0	fdr_bh	0.8992366666666667	2.3733551345840445	rish 0	cv	L	GE/st vs Prisma/st + FW	Only one	2.30345	2.44326	0.06990486541595553	0.0	True
499	scanner	GE/st	Connectom/st + FW	1.840028166770935	0.6539961695671082	0.7617902159690857	0.28938210010528564	True	True	132.454	2999.0	two-sided	0.0	fdr_bh	0.8959385555555556	2.28562199397244	rish 0	cv	L	GE/st vs Connectom/st + FW	Only one	2.21761	2.35363	0.06800800602756008	0.0	True
500	scanner	Prisma/st	Connectom/st	2.154555320739746	0.7859341502189636	2.2222986221313477	0.8488040566444397	True	True	-9.92	2999.0	two-sided	7.666779018004948e-23	fdr_bh	0.5497546666666666	0.08286933041374611	rish 0	cv	L	Prisma/st vs Connectom/st	None	0.04702	0.11871	0.035840669586253884	9.215493978236331e-23	True
501	scanner	Prisma/st	GE/st + FW	2.154555320739746	0.7859341502189636	0.640626847743988	0.23272612690925598	True	True	139.495	2999.0	two-sided	0.0	fdr_bh	0.9193167777777778	2.9720194083318456	rish 0	cv	L	Prisma/st vs GE/st + FW	Only one	2.88874	3.0553	0.08328059166815427	0.0	True
502	scanner	Prisma/st	Prisma/st + FW	2.154555320739746	0.7859341502189636	0.7408431768417358	0.27215898036956787	True	True	148.906	2999.0	two-sided	0.0	fdr_bh	0.9048314444444444	2.6718542690741236	rish 0	cv	L	Prisma/st vs Prisma/st + FW	Only one	2.59536	2.74835	0.07649573092587625	0.0	True
503	scanner	Prisma/st	Connectom/st + FW	2.154555320739746	0.7859341502189636	0.7617902159690857	0.28938210010528564	True	True	140.092	2999.0	two-sided	0.0	fdr_bh	0.9019812222222222	2.5901049314492166	rish 0	cv	L	Prisma/st vs Connectom/st + FW	Only one	2.51543	2.66478	0.07467506855078332	0.0	True
504	scanner	Connectom/st	GE/st + FW	2.2222986221313477	0.8488040566444397	0.640626847743988	0.23272612690925598	True	True	127.383	2999.0	two-sided	0.0	fdr_bh	0.9226548888888889	2.9245117928649167	rish 0	cv	L	Connectom/st vs GE/st + FW	Only one	2.84231	3.00671	0.0821982071350833	0.0	True
505	scanner	Connectom/st	Prisma/st + FW	2.2222986221313477	0.8488040566444397	0.7408431768417358	0.27215898036956787	True	True	129.827	2999.0	two-sided	0.0	fdr_bh	0.906412	2.642852524161579	rish 0	cv	L	Connectom/st vs Prisma/st + FW	Only one	2.56701	2.7187	0.07584747583842111	0.0	True
506	scanner	Connectom/st	Connectom/st + FW	2.2222986221313477	0.8488040566444397	0.7617902159690857	0.28938210010528564	True	True	140.802	2999.0	two-sided	0.0	fdr_bh	0.9035073333333333	2.566057633705553	rish 0	cv	L	Connectom/st vs Connectom/st + FW	Only one	2.49192	2.64019	0.07413236629444686	0.0	True
507	scanner	GE/st + FW	Prisma/st + FW	0.640626847743988	0.23272612690925598	0.7408431768417358	0.27215898036956787	True	True	-39.898	2999.0	two-sided	1.2784207754748343e-279	fdr_bh	0.6618947777777778	0.39693728899746694	rish 0	cv	L	GE/st + FW vs Prisma/st + FW	Both	0.35977	0.4341	0.037162711002533044	1.9216345685634253e-279	True
508	scanner	GE/st + FW	Connectom/st + FW	0.640626847743988	0.23272612690925598	0.7617902159690857	0.28938210010528564	True	True	-37.584	2999.0	two-sided	1.1634531141319315e-253	fdr_bh	0.6700338888888889	0.4640734520793388	rish 0	cv	L	GE/st + FW vs Connectom/st + FW	Both	0.42641	0.50173	0.0376565479206612	1.7095637595407974e-253	True
509	scanner	Prisma/st + FW	Connectom/st + FW	0.7408431768417358	0.27215898036956787	0.7617902159690857	0.28938210010528564	True	True	-7.956	2999.0	two-sided	2.4993613376444655e-15	fdr_bh	0.5388558888888889	0.07459621564102484	rish 0	cv	L	Prisma/st + FW vs Connectom/st + FW	Both	0.03876	0.11043	0.03583378435897516	2.8383914244542827e-15	True
510	scanner	GE/st	Prisma/st	1.906623363494873	0.6592674255371094	2.21944260597229	0.7677745819091797	True	True	-60.228	2999.0	two-sided	0.0	fdr_bh	0.703084	0.43836148308335887	rish 0	cv	M	GE/st vs Prisma/st	None	0.4009	0.47583	0.037468516916641104	0.0	True
511	scanner	GE/st	Connectom/st	1.906623363494873	0.6592674255371094	2.274967670440674	0.7882089018821716	True	True	-48.569	2999.0	two-sided	0.0	fdr_bh	0.7046771111111111	0.5088832954627485	rish 0	cv	M	GE/st vs Connectom/st	None	0.47085	0.54691	0.03802670453725154	0.0	True
512	scanner	GE/st	GE/st + FW	1.906623363494873	0.6592674255371094	0.6610361337661743	0.2302558869123459	True	True	156.879	2999.0	two-sided	0.0	fdr_bh	0.9154121111111111	2.8002223619671427	rish 0	cv	M	GE/st vs GE/st + FW	Only one	2.72084	2.8796	0.07937763803285725	0.0	True
513	scanner	GE/st	Prisma/st + FW	1.906623363494873	0.6592674255371094	0.7626487016677856	0.26645800471305847	True	True	145.581	2999.0	two-sided	0.0	fdr_bh	0.9032065555555555	2.471211305532362	rish 0	cv	M	GE/st vs Prisma/st + FW	Only one	2.39917	2.54326	0.07204869446763817	0.0	True
514	scanner	GE/st	Connectom/st + FW	1.906623363494873	0.6592674255371094	0.7769015431404114	0.26792728900909424	True	True	134.897	2999.0	two-sided	0.0	fdr_bh	0.9015391111111111	2.4365553298076827	rish 0	cv	M	GE/st vs Connectom/st + FW	Only one	2.36527	2.50784	0.0712846701923171	0.0	True
515	scanner	Prisma/st	Connectom/st	2.21944260597229	0.7677745819091797	2.274967670440674	0.7882089018821716	True	True	-8.174	2999.0	two-sided	4.3366407793641056e-16	fdr_bh	0.5408518888888889	0.07136081865919149	rish 0	cv	M	Prisma/st vs Connectom/st	None	0.03553	0.10719	0.03582918134080851	4.971944842583051e-16	True
516	scanner	Prisma/st	GE/st + FW	2.21944260597229	0.7677745819091797	0.6610361337661743	0.2302558869123459	True	True	150.715	2999.0	two-sided	0.0	fdr_bh	0.9220498888888888	3.122573341782384	rish 0	cv	M	Prisma/st vs GE/st + FW	Only one	3.03584	3.20931	0.08673665821761567	0.0	True
517	scanner	Prisma/st	Prisma/st + FW	2.21944260597229	0.7677745819091797	0.7626487016677856	0.26645800471305847	True	True	156.998	2999.0	two-sided	0.0	fdr_bh	0.9116864444444445	2.8167974622256478	rish 0	cv	M	Prisma/st vs Prisma/st + FW	Only one	2.73705	2.89655	0.0797525377743522	0.0	True
518	scanner	Prisma/st	Connectom/st + FW	2.21944260597229	0.7677745819091797	0.7769015431404114	0.26792728900909424	True	True	143.615	2999.0	two-sided	0.0	fdr_bh	0.9102417777777778	2.7852820269382286	rish 0	cv	M	Prisma/st vs Connectom/st + FW	Only one	2.70624	2.86432	0.07903797306177163	0.0	True
519	scanner	Connectom/st	GE/st + FW	2.274967670440674	0.7882089018821716	0.6610361337661743	0.2302558869123459	True	True	143.923	2999.0	two-sided	0.0	fdr_bh	0.9345178888888889	3.1689458537578967	rish 0	cv	M	Connectom/st vs GE/st + FW	Only one	3.08114	3.25675	0.08780414624210309	0.0	True
520	scanner	Connectom/st	Prisma/st + FW	2.274967670440674	0.7882089018821716	0.7626487016677856	0.26645800471305847	True	True	143.445	2999.0	two-sided	0.0	fdr_bh	0.9231421111111111	2.867502319942802	rish 0	cv	M	Connectom/st vs Prisma/st + FW	Only one	2.7866	2.9484	0.08089768005719788	0.0	True
521	scanner	Connectom/st	Connectom/st + FW	2.274967670440674	0.7882089018821716	0.7769015431404114	0.26792728900909424	True	True	155.649	2999.0	two-sided	0.0	fdr_bh	0.9218158888888889	2.8365261144102347	rish 0	cv	M	Connectom/st vs Connectom/st + FW	Only one	2.75633	2.91672	0.08019388558976548	0.0	True
522	scanner	GE/st + FW	Prisma/st + FW	0.6610361337661743	0.2302558869123459	0.7626487016677856	0.26645800471305847	True	True	-46.897	2999.0	two-sided	0.0	fdr_bh	0.678507	0.4090880739462493	rish 0	cv	M	GE/st + FW vs Prisma/st + FW	Both	0.37184	0.44634	0.03725192605375072	0.0	True
523	scanner	GE/st + FW	Connectom/st + FW	0.6610361337661743	0.2302558869123459	0.7769015431404114	0.26792728900909424	True	True	-40.215	2999.0	two-sided	3.3152792497050524e-283	fdr_bh	0.6820304444444445	0.4650936837269815	rish 0	cv	M	GE/st + FW vs Connectom/st + FW	Both	0.42742	0.50276	0.037666316273018474	5.014708108797559e-283	True
524	scanner	Prisma/st + FW	Connectom/st + FW	0.7626487016677856	0.26645800471305847	0.7769015431404114	0.26792728900909424	True	True	-5.194	2999.0	two-sided	2.1993643346197865e-07	fdr_bh	0.5253842222222223	0.05333626719049058	rish 0	cv	M	Prisma/st + FW vs Connectom/st + FW	Both	0.01753	0.08915	0.03581373280950941	2.3529603579884788e-07	True
525	scanner	GE/st	Prisma/st	1.9963512420654297	0.6647176742553711	2.2542543411254883	0.7314658164978027	True	True	-46.535	2999.0	two-sided	0.0	fdr_bh	0.6653316666666667	0.36939392391729864	rish 0	cv	N	GE/st vs Prisma/st	None	0.33241	0.40638	0.03698607608270138	0.0	True
526	scanner	GE/st	Connectom/st	1.9963512420654297	0.6647176742553711	2.293957471847534	0.7608658671379089	True	True	-42.908	2999.0	two-sided	4.550294427e-314	fdr_bh	0.6810515555555555	0.41746975040896184	rish 0	cv	N	GE/st vs Connectom/st	None	0.38016	0.45478	0.03731024959103818	6.9706638026e-314	True
527	scanner	GE/st	GE/st + FW	1.9963512420654297	0.6647176742553711	0.6911876201629639	0.23279714584350586	True	True	163.004	2999.0	two-sided	0.0	fdr_bh	0.9268214444444445	2.9080309004891167	rish 0	cv	N	GE/st vs GE/st + FW	Only one	2.82621	2.98985	0.0818190995108834	0.0	True
528	scanner	GE/st	Prisma/st + FW	1.9963512420654297	0.6647176742553711	0.7732667922973633	0.2530834674835205	True	True	147.842	2999.0	two-sided	0.0	fdr_bh	0.918895	2.6649160722141922	rish 0	cv	N	GE/st vs Prisma/st + FW	Only one	2.58858	2.74125	0.07633392778580772	0.0	True
529	scanner	GE/st	Connectom/st + FW	1.9963512420654297	0.6647176742553711	0.782293975353241	0.25916388630867004	True	True	143.61	2999.0	two-sided	0.0	fdr_bh	0.9179942222222223	2.6278377748834063	rish 0	cv	N	GE/st vs Connectom/st + FW	Only one	2.55233	2.70335	0.07551222511659361	0.0	True
530	scanner	Prisma/st	Connectom/st	2.2542543411254883	0.7314658164978027	2.293957471847534	0.7608658671379089	True	True	-6.988	2999.0	two-sided	3.426451970334654e-12	fdr_bh	0.5363137777777778	0.05320287013760772	rish 0	cv	N	Prisma/st vs Connectom/st	None	0.01739	0.08901	0.03580712986239228	3.778017486433309e-12	True
531	scanner	Prisma/st	GE/st + FW	2.2542543411254883	0.7314658164978027	0.6911876201629639	0.23279714584350586	True	True	159.675	2999.0	two-sided	0.0	fdr_bh	0.935287	3.2415870540636864	rish 0	cv	N	Prisma/st vs GE/st + FW	Only one	3.1521	3.33107	0.08948294593631356	0.0	True
532	scanner	Prisma/st	Prisma/st + FW	2.2542543411254883	0.7314658164978027	0.7732667922973633	0.2530834674835205	True	True	167.074	2999.0	two-sided	0.0	fdr_bh	0.9295276666666666	3.008081546311829	rish 0	cv	N	Prisma/st vs Prisma/st + FW	Only one	2.92398	3.09219	0.0841084536881711	0.0	True
533	scanner	Prisma/st	Connectom/st + FW	2.2542543411254883	0.7314658164978027	0.782293975353241	0.25916388630867004	True	True	157.67	2999.0	two-sided	0.0	fdr_bh	0.9287246666666666	2.971395073464944	rish 0	cv	N	Prisma/st vs Connectom/st + FW	Only one	2.88813	3.05466	0.08326492653505602	0.0	True
534	scanner	Connectom/st	GE/st + FW	2.293957471847534	0.7608658671379089	0.6911876201629639	0.23279714584350586	True	True	151.18	2999.0	two-sided	0.0	fdr_bh	0.9360622222222222	3.225579314835708	rish 0	cv	N	Connectom/st vs GE/st + FW	Only one	3.13646	3.3147	0.08912068516429228	0.0	True
535	scanner	Connectom/st	Prisma/st + FW	2.293957471847534	0.7608658671379089	0.7732667922973633	0.2530834674835205	True	True	151.627	2999.0	two-sided	0.0	fdr_bh	0.9290117777777778	2.999164515634779	rish 0	cv	N	Connectom/st vs Prisma/st + FW	Only one	2.91526	3.08307	0.08390548436522138	0.0	True
536	scanner	Connectom/st	Connectom/st + FW	2.293957471847534	0.7608658671379089	0.782293975353241	0.25916388630867004	True	True	162.63	2999.0	two-sided	0.0	fdr_bh	0.9280726666666667	2.963588775339535	rish 0	cv	N	Connectom/st vs Connectom/st + FW	Only one	2.8805	3.04668	0.08309122466046492	0.0	True
537	scanner	GE/st + FW	Prisma/st + FW	0.6911876201629639	0.23279714584350586	0.7732667922973633	0.2530834674835205	True	True	-36.508	2999.0	two-sided	9.108036516433843e-242	fdr_bh	0.6420485555555555	0.3378153634252215	rish 0	cv	N	GE/st + FW vs Prisma/st + FW	Both	0.30102	0.37461	0.036794636574778494	1.3168245565928448e-241	True
538	scanner	GE/st + FW	Connectom/st + FW	0.6911876201629639	0.23279714584350586	0.782293975353241	0.25916388630867004	True	True	-34.009	2999.0	two-sided	1.0454736288924782e-214	fdr_bh	0.654373	0.3703345646623722	rish 0	cv	N	GE/st + FW vs Connectom/st + FW	Both	0.33334	0.40733	0.036995435337627836	1.4905762629754145e-214	True
539	scanner	Prisma/st + FW	Connectom/st + FW	0.7732667922973633	0.2530834674835205	0.782293975353241	0.25916388630867004	True	True	-3.845	2999.0	two-sided	0.0001230218293058539	fdr_bh	0.5210426666666667	0.03524123371333682	rish 0	cv	N	Prisma/st + FW vs Connectom/st + FW	Both	-0.00055	0.07104	0.03579876628666319	0.00012874377485496338	True
540	scanner	GE/st	Prisma/st	0.05737411975860596	0.051778461784124374	0.0695922002196312	0.05976945161819458	True	True	-22.095	2999.0	two-sided	2.3487925874946855e-100	fdr_bh	0.5531074444444445	0.219036805594602	rish 2	raw	H	GE/st vs Prisma/st	None	0.18283	0.25525	0.03621319440539797	3.172853026259237e-100	True
541	scanner	GE/st	Connectom/st	0.05737411975860596	0.051778461784124374	0.0638391375541687	0.05868636816740036	True	True	-14.895	2999.0	two-sided	1.8382921265594632e-48	fdr_bh	0.5197441111111111	0.11703658641099951	rish 2	raw	H	GE/st vs Connectom/st	None	0.08113	0.15294	0.03590341358900048	2.3509242115858145e-48	True
542	scanner	GE/st	GE/st + FW	0.05737411975860596	0.051778461784124374	0.01774498075246811	0.016046900302171707	True	True	60.562	2999.0	two-sided	0.0	fdr_bh	0.7535203333333333	1.168417806839895	rish 2	raw	H	GE/st vs GE/st + FW	Only one	1.122	1.21483	0.04641219316010514	0.0	True
543	scanner	GE/st	Prisma/st + FW	0.05737411975860596	0.051778461784124374	0.02156795933842659	0.01865413971245289	True	True	52.908	2999.0	two-sided	0.0	fdr_bh	0.7214896666666667	1.016622453975638	rish 2	raw	H	GE/st vs Prisma/st + FW	Only one	0.97255	1.06069	0.0440675460243618	0.0	True
544	scanner	GE/st	Connectom/st + FW	0.05737411975860596	0.051778461784124374	0.019757160916924477	0.018280310556292534	True	True	57.329	2999.0	two-sided	0.0	fdr_bh	0.738898	1.0737343265976622	rish 2	raw	H	GE/st vs Connectom/st + FW	Only one	1.02881	1.11866	0.044925673402337774	0.0	True
545	scanner	Prisma/st	Connectom/st	0.0695922002196312	0.05976945161819458	0.0638391375541687	0.05868636816740036	True	True	11.309	2999.0	two-sided	4.538122320378407e-29	fdr_bh	0.5313283333333333	0.09712204640711004	rish 2	raw	H	Prisma/st vs Connectom/st	None	0.06125	0.13299	0.03586795359288995	5.585381317388809e-29	True
546	scanner	Prisma/st	GE/st + FW	0.0695922002196312	0.05976945161819458	0.01774498075246811	0.016046900302171707	True	True	60.803	2999.0	two-sided	0.0	fdr_bh	0.7775284444444445	1.3675343093667365	rish 2	raw	H	Prisma/st vs GE/st + FW	Only one	1.31776	1.41731	0.04977569063326359	0.0	True
547	scanner	Prisma/st	Prisma/st + FW	0.0695922002196312	0.05976945161819458	0.02156795933842659	0.01865413971245289	True	True	63.771	2999.0	two-sided	0.0	fdr_bh	0.7524618888888889	1.2245863387586131	rish 2	raw	H	Prisma/st vs Prisma/st + FW	Only one	1.17725	1.27192	0.047333661241386826	0.0	True
548	scanner	Prisma/st	Connectom/st + FW	0.0695922002196312	0.05976945161819458	0.019757160916924477	0.018280310556292534	True	True	61.441	2999.0	two-sided	0.0	fdr_bh	0.7665611111111111	1.2768470826275227	rish 2	raw	H	Prisma/st vs Connectom/st + FW	Only one	1.22864	1.32506	0.04821291737247724	0.0	True
549	scanner	Connectom/st	GE/st + FW	0.0638391375541687	0.05868636816740036	0.01774498075246811	0.016046900302171707	True	True	56.683	2999.0	two-sided	0.0	fdr_bh	0.7540213333333333	1.2334103970522092	rish 2	raw	H	Connectom/st vs GE/st + FW	Only one	1.18593	1.28089	0.047479602947790855	0.0	True
550	scanner	Connectom/st	Prisma/st + FW	0.0638391375541687	0.05868636816740036	0.02156795933842659	0.01865413971245289	True	True	53.759	2999.0	two-sided	0.0	fdr_bh	0.7258656666666666	1.0929820481613157	rish 2	raw	H	Connectom/st vs Prisma/st + FW	Only one	1.04776	1.13821	0.04522795183868422	0.0	True
551	scanner	Connectom/st	Connectom/st + FW	0.0638391375541687	0.05868636816740036	0.019757160916924477	0.018280310556292534	True	True	59.579	2999.0	two-sided	0.0	fdr_bh	0.7417892222222222	1.1453389990682026	rish 2	raw	H	Connectom/st vs Connectom/st + FW	Only one	1.09929	1.19139	0.04605100093179737	0.0	True
552	scanner	GE/st + FW	Prisma/st + FW	0.01774498075246811	0.016046900302171707	0.02156795933842659	0.01865413971245289	True	True	-21.549	2999.0	two-sided	7.0236648431621045e-96	fdr_bh	0.5526907777777778	0.2203103587605855	rish 2	raw	H	GE/st + FW vs Prisma/st + FW	Both	0.18409	0.25653	0.036219641239414485	9.434773669919244e-96	True
553	scanner	GE/st + FW	Connectom/st + FW	0.01774498075246811	0.016046900302171707	0.019757160916924477	0.018280310556292534	True	True	-14.313	2999.0	two-sided	5.3316707207591465e-45	fdr_bh	0.5191663333333333	0.11722054782215846	rish 2	raw	H	GE/st + FW vs Connectom/st + FW	Both	0.08131	0.15313	0.03590945217784153	6.782337312626476e-45	True
554	scanner	Prisma/st + FW	Connectom/st + FW	0.02156795933842659	0.01865413971245289	0.019757160916924477	0.018280310556292534	True	True	10.934	2999.0	two-sided	2.5900935201472134e-27	fdr_bh	0.5315264444444444	0.09804245934245602	rish 2	raw	H	Prisma/st + FW vs Connectom/st + FW	Both	0.06217	0.13391	0.03586754065754398	3.166158462658733e-27	True
555	scanner	GE/st	Prisma/st	0.045842379331588745	0.04925626143813133	0.048698049038648605	0.05363979935646057	True	True	-7.982	2999.0	two-sided	2.0329632252214285e-15	fdr_bh	0.5005805555555556	0.05549889401378536	rish 2	raw	L	GE/st vs Prisma/st	None	0.01969	0.09131	0.03581110598621464	2.319704472518904e-15	True
556	scanner	GE/st	Connectom/st	0.045842379331588745	0.04925626143813133	0.04396434128284454	0.05093374103307724	True	True	4.539	2999.0	two-sided	5.861902311917439e-06	fdr_bh	0.5295531111111111	0.03748483781101448	rish 2	raw	L	GE/st vs Connectom/st	None	0.00169	0.07328	0.03579516218898552	6.188518569766212e-06	True
557	scanner	GE/st	GE/st + FW	0.045842379331588745	0.04925626143813133	0.014188109897077084	0.015313060022890568	True	True	50.952	2999.0	two-sided	0.0	fdr_bh	0.7083681111111111	0.9803515207067821	rish 2	raw	L	GE/st vs GE/st + FW	Only one	0.93681	1.02389	0.04353847929321786	0.0	True
558	scanner	GE/st	Prisma/st + FW	0.045842379331588745	0.04925626143813133	0.015067970380187035	0.01667287014424801	True	True	49.026	2999.0	two-sided	0.0	fdr_bh	0.7069306666666667	0.933443727385272	rish 2	raw	L	GE/st vs Prisma/st + FW	Only one	0.89057	0.97632	0.04287627261472793	0.0	True
559	scanner	GE/st	Connectom/st + FW	0.045842379331588745	0.04925626143813133	0.013604169711470604	0.015811720862984657	True	True	49.288	2999.0	two-sided	0.0	fdr_bh	0.72616	0.9907847707231794	rish 2	raw	L	GE/st vs Connectom/st + FW	Only one	0.94709	1.03448	0.04369522927682068	0.0	True
560	scanner	Prisma/st	Connectom/st	0.048698049038648605	0.05363979935646057	0.04396434128284454	0.05093374103307724	True	True	15.257	2999.0	two-sided	1.1276822977447627e-50	fdr_bh	0.5271447777777778	0.09052217373349754	rish 2	raw	L	Prisma/st vs Connectom/st	None	0.05467	0.12638	0.035857826266502454	1.444717534477276e-50	True
561	scanner	Prisma/st	GE/st + FW	0.048698049038648605	0.05363979935646057	0.014188109897077084	0.015313060022890568	True	True	47.447	2999.0	two-sided	0.0	fdr_bh	0.6944796666666667	1.0008468787168658	rish 2	raw	L	Prisma/st vs GE/st + FW	Only one	0.95701	1.04469	0.04384312128313406	0.0	True
562	scanner	Prisma/st	Prisma/st + FW	0.048698049038648605	0.05363979935646057	0.015067970380187035	0.01667287014424801	True	True	49.706	2999.0	two-sided	0.0	fdr_bh	0.6950108888888888	0.9564671088484145	rish 2	raw	L	Prisma/st vs Prisma/st + FW	Only one	0.91327	0.99967	0.04320289115158549	0.0	True
563	scanner	Prisma/st	Connectom/st + FW	0.048698049038648605	0.05363979935646057	0.013604169711470604	0.015811720862984657	True	True	49.243	2999.0	two-sided	0.0	fdr_bh	0.7129551111111111	1.0104744627251832	rish 2	raw	L	Prisma/st vs Connectom/st + FW	Only one	0.96649	1.05445	0.043975537274816956	0.0	True
564	scanner	Connectom/st	GE/st + FW	0.04396434128284454	0.05093374103307724	0.014188109897077084	0.015313060022890568	True	True	43.108	2999.0	two-sided	2.26069173e-316	fdr_bh	0.6664946666666667	0.8988361912774748	rish 2	raw	L	Connectom/st vs GE/st + FW	Only one	0.85644	0.94124	0.04240380872252514	3.47057154e-316	True
565	scanner	Connectom/st	Prisma/st + FW	0.04396434128284454	0.05093374103307724	0.015067970380187035	0.01667287014424801	True	True	44.44	2999.0	two-sided	0.0	fdr_bh	0.6679332222222222	0.8547318609622956	rish 2	raw	L	Connectom/st vs Prisma/st + FW	Only one	0.81292	0.89654	0.04180813903770442	0.0	True
566	scanner	Connectom/st	Connectom/st + FW	0.04396434128284454	0.05093374103307724	0.013604169711470604	0.015811720862984657	True	True	47.235	2999.0	two-sided	0.0	fdr_bh	0.6870672222222223	0.909616233777537	rish 2	raw	L	Connectom/st vs Connectom/st + FW	Only one	0.86707	0.95216	0.04254376622246303	0.0	True
567	scanner	GE/st + FW	Prisma/st + FW	0.014188109897077084	0.015313060022890568	0.015067970380187035	0.01667287014424801	True	True	-7.533	2999.0	two-sided	6.548846570283875e-14	fdr_bh	0.5008341111111111	0.055008432948083254	rish 2	raw	L	GE/st + FW vs Prisma/st + FW	Both	0.0192	0.09082	0.035811567051916744	7.32169181770868e-14	True
568	scanner	GE/st + FW	Connectom/st + FW	0.014188109897077084	0.015313060022890568	0.013604169711470604	0.015811720862984657	True	True	4.404	2999.0	two-sided	1.0987618302733298e-05	fdr_bh	0.5295982222222222	0.037517725673668886	rish 2	raw	L	GE/st + FW vs Connectom/st + FW	Both	0.00172	0.07331	0.035792274326331114	1.1565914002877156e-05	True
569	scanner	Prisma/st + FW	Connectom/st + FW	0.015067970380187035	0.01667287014424801	0.013604169711470604	0.015811720862984657	True	True	14.192	2999.0	two-sided	2.7077031644888183e-44	fdr_bh	0.5268718888888889	0.09011123485134861	rish 2	raw	L	Prisma/st + FW vs Connectom/st + FW	Both	0.05425	0.12597	0.035858765148651384	3.438353224747706e-44	True
570	scanner	GE/st	Prisma/st	0.060376279056072235	0.059115421026945114	0.0651816576719284	0.06399182975292206	True	True	-11.062	2999.0	two-sided	6.571841487370172e-28	fdr_bh	0.5117615555555556	0.07805834992034263	rish 2	raw	M	GE/st vs Prisma/st	None	0.04222	0.1139	0.03584165007965737	8.0608617903007225e-28	True
571	scanner	GE/st	Connectom/st	0.060376279056072235	0.059115421026945114	0.05721703916788101	0.0581340417265892	True	True	5.987	2999.0	two-sided	2.3897461028184868e-09	fdr_bh	0.5214341111111112	0.053882530235843135	rish 2	raw	M	GE/st vs Connectom/st	None	0.01807	0.08969	0.03580746976415687	2.6030517307553868e-09	True
572	scanner	GE/st	GE/st + FW	0.060376279056072235	0.059115421026945114	0.01868937909603119	0.01836548000574112	True	True	55.885	2999.0	two-sided	0.0	fdr_bh	0.7267474444444444	1.0759216423984503	rish 2	raw	M	GE/st vs GE/st + FW	Only one	1.03096	1.12088	0.04495835760154976	0.0	True
573	scanner	GE/st	Prisma/st + FW	0.060376279056072235	0.059115421026945114	0.02017137035727501	0.019931260496377945	True	True	53.152	2999.0	two-sided	0.0	fdr_bh	0.7195097777777778	1.0171175854576793	rish 2	raw	M	GE/st vs Prisma/st + FW	Only one	0.97304	1.0612	0.04408241454232065	0.0	True
574	scanner	GE/st	Connectom/st + FW	0.060376279056072235	0.059115421026945114	0.01767355017364025	0.017963379621505737	True	True	52.804	2999.0	two-sided	0.0	fdr_bh	0.7397653333333334	1.1078894931035794	rish 2	raw	M	GE/st vs Connectom/st + FW	Only one	1.06243	1.15335	0.04546050689642067	0.0	True
575	scanner	Prisma/st	Connectom/st	0.0651816576719284	0.06399182975292206	0.05721703916788101	0.0581340417265892	True	True	17.207	2999.0	two-sided	2.355157637944684e-63	fdr_bh	0.5321823333333333	0.1304166421515154	rish 2	raw	M	Prisma/st vs Connectom/st	None	0.09448	0.16635	0.03593335784848459	3.083115453309405e-63	True
576	scanner	Prisma/st	GE/st + FW	0.0651816576719284	0.06399182975292206	0.01868937909603119	0.01836548000574112	True	True	53.616	2999.0	two-sided	0.0	fdr_bh	0.7229381111111111	1.1288969381711325	rish 2	raw	M	Prisma/st vs GE/st + FW	Only one	1.08311	1.17468	0.04578306182886749	0.0	True
577	scanner	Prisma/st	Prisma/st + FW	0.0651816576719284	0.06399182975292206	0.02017137035727501	0.019931260496377945	True	True	55.797	2999.0	two-sided	0.0	fdr_bh	0.7178297777777778	1.07252153159513	rish 2	raw	M	Prisma/st vs Prisma/st + FW	Only one	1.02761	1.11743	0.04490846840486995	0.0	True
578	scanner	Prisma/st	Connectom/st + FW	0.0651816576719284	0.06399182975292206	0.01767355017364025	0.017963379621505737	True	True	54.082	2999.0	two-sided	0.0	fdr_bh	0.7355768888888888	1.1592227683120664	rish 2	raw	M	Prisma/st vs Connectom/st + FW	Only one	1.11295	1.20549	0.04626723168793356	0.0	True
579	scanner	Connectom/st	GE/st + FW	0.05721703916788101	0.0581340417265892	0.01868937909603119	0.01836548000574112	True	True	49.064	2999.0	two-sided	0.0	fdr_bh	0.6992004444444444	1.0071392339633356	rish 2	raw	M	Connectom/st vs GE/st + FW	Only one	0.96321	1.05107	0.04393076603666435	0.0	True
580	scanner	Connectom/st	Prisma/st + FW	0.05721703916788101	0.0581340417265892	0.02017137035727501	0.019931260496377945	True	True	49.871	2999.0	two-sided	0.0	fdr_bh	0.6934461111111111	0.9489757233312629	rish 2	raw	M	Connectom/st vs Prisma/st + FW	Only one	0.90588	0.99207	0.04309427666873711	0.0	True
581	scanner	Connectom/st	Connectom/st + FW	0.05721703916788101	0.0581340417265892	0.01767355017364025	0.017963379621505737	True	True	53.776	2999.0	two-sided	0.0	fdr_bh	0.713174	1.0391560999207654	rish 2	raw	M	Connectom/st vs Connectom/st + FW	Only one	0.99475	1.08356	0.04440390007923467	0.0	True
582	scanner	GE/st + FW	Prisma/st + FW	0.01868937909603119	0.01836548000574112	0.02017137035727501	0.019931260496377945	True	True	-10.448	2999.0	two-sided	4.007211909090646e-25	fdr_bh	0.5111671111111111	0.07738508967727345	rish 2	raw	M	GE/st + FW vs Prisma/st + FW	Both	0.04155	0.11322	0.03583491032272655	4.840927138498767e-25	True
583	scanner	GE/st + FW	Connectom/st + FW	0.01868937909603119	0.01836548000574112	0.01767355017364025	0.017963379621505737	True	True	5.985	2999.0	two-sided	2.421114233016683e-09	fdr_bh	0.5217062222222222	0.055917582347172555	rish 2	raw	M	GE/st + FW vs Connectom/st + FW	Both	0.02011	0.09173	0.03581241765282745	2.6332360238247917e-09	True
584	scanner	Prisma/st + FW	Connectom/st + FW	0.02017137035727501	0.019931260496377945	0.01767355017364025	0.017963379621505737	True	True	16.646	2999.0	two-sided	1.4046002790676704e-59	fdr_bh	0.5319666666666667	0.13181332254812705	rish 2	raw	M	Prisma/st + FW vs Connectom/st + FW	Both	0.09587	0.16775	0.035936677451872956	1.8254732868749505e-59	True
585	scanner	GE/st	Prisma/st	0.06316284835338593	0.06767027825117111	0.06597612798213959	0.06862790137529373	True	True	-4.998	2999.0	two-sided	6.123919916706216e-07	fdr_bh	0.5069022222222223	0.04127608812659347	rish 2	raw	N	GE/st vs Prisma/st	None	0.00548	0.07708	0.03580391187340653	6.512883810972637e-07	True
586	scanner	GE/st	Connectom/st	0.06316284835338593	0.06767027825117111	0.061611440032720566	0.06668415665626526	True	True	2.592	2999.0	two-sided	0.009579086554066056	fdr_bh	0.5149518888888889	0.023091373752155933	rish 2	raw	N	GE/st vs Connectom/st	None	-0.0127	0.05888	0.03578862624784407	0.0098810061875753	True
587	scanner	GE/st	GE/st + FW	0.06316284835338593	0.06767027825117111	0.01956716924905777	0.02101426012814045	True	True	51.049	2999.0	two-sided	0.0	fdr_bh	0.7252576666666667	0.9830400949760651	rish 2	raw	N	GE/st vs GE/st + FW	Only one	0.93946	1.02662	0.04357990502393494	0.0	True
588	scanner	GE/st	Prisma/st + FW	0.06316284835338593	0.06767027825117111	0.02043749950826168	0.02132027968764305	True	True	47.182	2999.0	two-sided	0.0	fdr_bh	0.71981	0.9601019144446196	rish 2	raw	N	GE/st vs Prisma/st + FW	Only one	0.91685	1.00335	0.0432480855553804	0.0	True
589	scanner	GE/st	Connectom/st + FW	0.06316284835338593	0.06767027825117111	0.019038910046219826	0.02077507972717285	True	True	47.892	2999.0	two-sided	0.0	fdr_bh	0.7342171111111111	0.9976424679971765	rish 2	raw	N	GE/st vs Connectom/st + FW	Only one	0.95385	1.04143	0.04378753200282359	0.0	True
590	scanner	Prisma/st	Connectom/st	0.06597612798213959	0.06862790137529373	0.061611440032720566	0.06668415665626526	True	True	9.114	2999.0	two-sided	1.4200905256726873e-19	fdr_bh	0.5210124444444444	0.06450485585010175	rish 2	raw	N	Prisma/st vs Connectom/st	None	0.02868	0.10033	0.03582514414989825	1.6706947360855145e-19	True
591	scanner	Prisma/st	GE/st + FW	0.06597612798213959	0.06862790137529373	0.01956716924905777	0.02101426012814045	True	True	50.173	2999.0	two-sided	0.0	fdr_bh	0.7246476666666667	1.0352975792406	rish 2	raw	N	Prisma/st vs GE/st + FW	Only one	0.99095	1.07965	0.044352420759399935	0.0	True
592	scanner	Prisma/st	Prisma/st + FW	0.06597612798213959	0.06862790137529373	0.02043749950826168	0.02132027968764305	True	True	52.588	2999.0	two-sided	0.0	fdr_bh	0.7199858888888889	1.0124258150330576	rish 2	raw	N	Prisma/st vs Prisma/st + FW	Only one	0.96842	1.05643	0.04400418496694236	0.0	True
593	scanner	Prisma/st	Connectom/st + FW	0.06597612798213959	0.06862790137529373	0.019038910046219826	0.02077507972717285	True	True	51.288	2999.0	two-sided	0.0	fdr_bh	0.7337228888888889	1.0498833454176109	rish 2	raw	N	Prisma/st vs Connectom/st + FW	Only one	1.00532	1.09445	0.044566654582389065	0.0	True
594	scanner	Connectom/st	GE/st + FW	0.061611440032720566	0.06668415665626526	0.01956716924905777	0.02101426012814045	True	True	46.789	2999.0	two-sided	0.0	fdr_bh	0.7009436666666666	0.9587177445739488	rish 2	raw	N	Connectom/st vs GE/st + FW	Only one	0.91549	1.00195	0.043232255426051136	0.0	True
595	scanner	Connectom/st	Prisma/st + FW	0.061611440032720566	0.06668415665626526	0.02043749950826168	0.02132027968764305	True	True	47.158	2999.0	two-sided	0.0	fdr_bh	0.6967946666666667	0.93560719620923	rish 2	raw	N	Connectom/st vs Prisma/st + FW	Only one	0.8927	0.97851	0.04290280379076994	0.0	True
596	scanner	Connectom/st	Connectom/st + FW	0.061611440032720566	0.06668415665626526	0.019038910046219826	0.02077507972717285	True	True	50.655	2999.0	two-sided	0.0	fdr_bh	0.711311	0.9734182470952721	rish 2	raw	N	Connectom/st vs Connectom/st + FW	Only one	0.92998	1.01686	0.04344175290472796	0.0	True
597	scanner	GE/st + FW	Prisma/st + FW	0.01956716924905777	0.02101426012814045	0.02043749950826168	0.02132027968764305	True	True	-4.791	2999.0	two-sided	1.73906213996844e-06	fdr_bh	0.5068557777777778	0.0411116462364577	rish 2	raw	N	GE/st + FW vs Prisma/st + FW	Both	0.00531	0.07691	0.035798353763542304	1.84135991290776e-06	True
598	scanner	GE/st + FW	Connectom/st + FW	0.01956716924905777	0.02101426012814045	0.019038910046219826	0.02077507972717285	True	True	2.77	2999.0	two-sided	0.005639024989512612	fdr_bh	0.5160134444444444	0.02527893411881125	rish 2	raw	N	GE/st + FW vs Connectom/st + FW	Both	-0.01051	0.06107	0.03579106588118875	0.005833474127082012	True
599	scanner	Prisma/st + FW	Connectom/st + FW	0.02043749950826168	0.02132027968764305	0.019038910046219826	0.02077507972717285	True	True	8.892	2999.0	two-sided	1.010943796863919e-18	fdr_bh	0.5220251111111112	0.06644039661939095	rish 2	raw	N	Prisma/st + FW vs Connectom/st + FW	Both	0.03062	0.10226	0.03581960338060905	1.1739992479710028e-18	True
600	scanner	GE/st	Prisma/st	0.053838178515434265	0.049270741641521454	0.06494125723838806	0.056908320635557175	True	True	-22.725	2999.0	two-sided	1.2806820709136874e-105	fdr_bh	0.5489116666666667	0.20911284056122967	rish 2	aic	H	GE/st vs Prisma/st	None	0.17294	0.24529	0.03617715943877034	1.739794511429915e-105	True
601	scanner	GE/st	Connectom/st	0.053838178515434265	0.049270741641521454	0.061595071107149124	0.05719427019357681	True	True	-19.61	2999.0	two-sided	1.1545060182351162e-80	fdr_bh	0.5266117777777778	0.14569906502687713	rish 2	aic	H	GE/st vs Connectom/st	None	0.10973	0.18167	0.03597093497312287	1.5336611312348407e-80	True
602	scanner	GE/st	GE/st + FW	0.053838178515434265	0.049270741641521454	0.01633368991315365	0.014987089671194553	True	True	59.769	2999.0	two-sided	0.0	fdr_bh	0.7542392222222222	1.1671667420319287	rish 2	aic	H	GE/st vs GE/st + FW	Only one	1.12077	1.21356	0.046393257968071255	0.0	True
603	scanner	GE/st	Prisma/st + FW	0.053838178515434265	0.049270741641521454	0.01967334933578968	0.017417579889297485	True	True	53.553	2999.0	two-sided	0.0	fdr_bh	0.72472	1.0244838802067133	rish 2	aic	H	GE/st vs Prisma/st + FW	Only one	0.9803	1.06867	0.04418611979328668	0.0	True
604	scanner	GE/st	Connectom/st + FW	0.053838178515434265	0.049270741641521454	0.018704820424318314	0.017496520653367043	True	True	56.947	2999.0	two-sided	0.0	fdr_bh	0.7347766666666666	1.0522810377905394	rish 2	aic	H	GE/st vs Connectom/st + FW	Only one	1.00768	1.09688	0.04459896220946069	0.0	True
605	scanner	Prisma/st	Connectom/st	0.06494125723838806	0.056908320635557175	0.061595071107149124	0.05719427019357681	True	True	7.585	2999.0	two-sided	4.407513282291812e-14	fdr_bh	0.5202574444444444	0.05864503576356568	rish 2	aic	H	Prisma/st vs Connectom/st	None	0.02283	0.09446	0.03581496423643432	4.9430055502338073e-14	True
606	scanner	Prisma/st	GE/st + FW	0.06494125723838806	0.056908320635557175	0.01633368991315365	0.014987089671194553	True	True	60.181	2999.0	two-sided	0.0	fdr_bh	0.7739908888888889	1.3520059239944102	rish 2	aic	H	Prisma/st vs GE/st + FW	Only one	1.3025	1.40151	0.049504076005589814	0.0	True
607	scanner	Prisma/st	Prisma/st + FW	0.06494125723838806	0.056908320635557175	0.01967334933578968	0.017417579889297485	True	True	62.614	2999.0	two-sided	0.0	fdr_bh	0.7511255555555556	1.2179405318898175	rish 2	aic	H	Prisma/st vs Prisma/st + FW	Only one	1.17072	1.26517	0.04722946811018236	0.0	True
608	scanner	Prisma/st	Connectom/st + FW	0.06494125723838806	0.056908320635557175	0.018704820424318314	0.017496520653367043	True	True	60.705	2999.0	two-sided	0.0	fdr_bh	0.7592657777777778	1.2426789765858328	rish 2	aic	H	Prisma/st vs Connectom/st + FW	Only one	1.19504	1.29031	0.04763102341416725	0.0	True
609	scanner	Connectom/st	GE/st + FW	0.061595071107149124	0.05719427019357681	0.01633368991315365	0.014987089671194553	True	True	56.821	2999.0	two-sided	0.0	fdr_bh	0.7590604444444444	1.2539448946385474	rish 2	aic	H	Connectom/st vs GE/st + FW	Only one	1.20612	1.30177	0.04782510536145268	0.0	True
610	scanner	Connectom/st	Prisma/st + FW	0.061595071107149124	0.05719427019357681	0.01967334933578968	0.017417579889297485	True	True	54.735	2999.0	two-sided	0.0	fdr_bh	0.7337172222222222	1.1235877911361354	rish 2	aic	H	Connectom/st vs Prisma/st + FW	Only one	1.07788	1.16929	0.04570220886386456	0.0	True
611	scanner	Connectom/st	Connectom/st + FW	0.061595071107149124	0.05719427019357681	0.018704820424318314	0.017496520653367043	True	True	59.039	2999.0	two-sided	0.0	fdr_bh	0.7427193333333333	1.1483312385790614	rish 2	aic	H	Connectom/st vs Connectom/st + FW	Only one	1.10224	1.19443	0.046098761420938716	0.0	True
612	scanner	GE/st + FW	Prisma/st + FW	0.01633368991315365	0.014987089671194553	0.01967334933578968	0.017417579889297485	True	True	-22.119	2999.0	two-sided	1.493264515918478e-100	fdr_bh	0.5469807777777778	0.20609661770719478	rish 2	aic	H	GE/st + FW vs Prisma/st + FW	Both	0.16993	0.24226	0.03616338229280522	2.020959495228015e-100	True
613	scanner	GE/st + FW	Connectom/st + FW	0.01633368991315365	0.014987089671194553	0.018704820424318314	0.017496520653367043	True	True	-19.167	2999.0	two-sided	2.455199122570936e-77	fdr_bh	0.5258824444444444	0.14597131549265993	rish 2	aic	H	GE/st + FW vs Connectom/st + FW	Both	0.11	0.18195	0.03597868450734007	3.2555126487128435e-77	True
614	scanner	Prisma/st + FW	Connectom/st + FW	0.01967334933578968	0.017417579889297485	0.018704820424318314	0.017496520653367043	True	True	7.038	2999.0	two-sided	2.399110757435681e-12	fdr_bh	0.5190507777777777	0.05547373906546291	rish 2	aic	H	Prisma/st + FW vs Connectom/st + FW	Both	0.01966	0.09129	0.03581626093453709	2.6493247628124087e-12	True
615	scanner	GE/st	Prisma/st	0.04173434153199196	0.04600207880139351	0.044948309659957886	0.050754960626363754	True	True	-10.697	2999.0	two-sided	3.118297569998544e-26	fdr_bh	0.5027288888888889	0.0664255536355575	rish 2	aic	L	GE/st vs Prisma/st	None	0.0306	0.10225	0.0358244463644425	3.792524071619851e-26	True
616	scanner	GE/st	Connectom/st	0.04173434153199196	0.04600207880139351	0.0419592410326004	0.04926436021924019	True	True	-0.644	2999.0	two-sided	0.5197732769819785	fdr_bh	0.5166994444444445	0.004720816117373576	rish 2	aic	L	GE/st vs Connectom/st	None	-0.03106	0.0405	0.03577918388262642	0.5234080551426916	False
617	scanner	GE/st	GE/st + FW	0.04173434153199196	0.04600207880139351	0.012636709958314896	0.013994409702718258	True	True	49.677	2999.0	two-sided	0.0	fdr_bh	0.7037153333333334	0.969856267965688	rish 2	aic	L	GE/st vs GE/st + FW	Only one	0.92647	1.01325	0.04339373203431196	0.0	True
618	scanner	GE/st	Prisma/st + FW	0.04173434153199196	0.04600207880139351	0.013641130179166794	0.015492470003664494	True	True	48.391	2999.0	two-sided	0.0	fdr_bh	0.700078	0.9135669397957961	rish 2	aic	L	GE/st vs Prisma/st + FW	Only one	0.87097	0.95617	0.0426030602042039	0.0	True
619	scanner	GE/st	Connectom/st + FW	0.04173434153199196	0.04600207880139351	0.012756779789924622	0.015039299614727497	True	True	48.488	2999.0	two-sided	0.0	fdr_bh	0.712937	0.9493211275822079	rish 2	aic	L	GE/st vs Connectom/st + FW	Only one	0.90622	0.99242	0.04309887241779209	0.0	True
620	scanner	Prisma/st	Connectom/st	0.044948309659957886	0.050754960626363754	0.0419592410326004	0.04926436021924019	True	True	11.963	2999.0	two-sided	2.9899509203460953e-32	fdr_bh	0.5182468888888889	0.05976250834859731	rish 2	aic	L	Prisma/st vs Connectom/st	None	0.02395	0.09558	0.03581749165140269	3.7116632114641184e-32	True
621	scanner	Prisma/st	GE/st + FW	0.044948309659957886	0.050754960626363754	0.012636709958314896	0.013994409702718258	True	True	46.834	2999.0	two-sided	0.0	fdr_bh	0.6946231111111111	0.9979266351593354	rish 2	aic	L	Prisma/st vs GE/st + FW	Only one	0.95413	1.04172	0.04379336484066454	0.0	True
622	scanner	Prisma/st	Prisma/st + FW	0.044948309659957886	0.050754960626363754	0.013641130179166794	0.015492470003664494	True	True	48.532	2999.0	two-sided	0.0	fdr_bh	0.6927315555555555	0.9450409326950515	rish 2	aic	L	Prisma/st vs Prisma/st + FW	Only one	0.902	0.98808	0.04303906730494844	0.0	True
623	scanner	Prisma/st	Connectom/st + FW	0.044948309659957886	0.050754960626363754	0.012756779789924622	0.015039299614727497	True	True	48.242	2999.0	two-sided	0.0	fdr_bh	0.7045958888888889	0.9784290751731572	rish 2	aic	L	Prisma/st vs Connectom/st + FW	Only one	0.93492	1.02194	0.04351092482684282	0.0	True
624	scanner	Connectom/st	GE/st + FW	0.0419592410326004	0.04926436021924019	0.012636709958314896	0.013994409702718258	True	True	43.696	2999.0	two-sided	3e-323	fdr_bh	0.6757614444444444	0.9269499948970716	rish 2	aic	L	Connectom/st vs GE/st + FW	Only one	0.88416	0.96974	0.04279000510292841	4.4e-323	True
625	scanner	Connectom/st	Prisma/st + FW	0.0419592410326004	0.04926436021924019	0.013641130179166794	0.015492470003664494	True	True	44.793	2999.0	two-sided	0.0	fdr_bh	0.6742757777777778	0.874488891770424	rish 2	aic	L	Connectom/st vs Prisma/st + FW	Only one	0.83242	0.91656	0.04207110822957605	0.0	True
626	scanner	Connectom/st	Connectom/st + FW	0.0419592410326004	0.04926436021924019	0.012756779789924622	0.015039299614727497	True	True	46.647	2999.0	two-sided	0.0	fdr_bh	0.6869375555555556	0.9081537921511963	rish 2	aic	L	Connectom/st vs Connectom/st + FW	Only one	0.86563	0.95068	0.04252620784880368	0.0	True
627	scanner	GE/st + FW	Prisma/st + FW	0.012636709958314896	0.013994409702718258	0.013641130179166794	0.015492470003664494	True	True	-10.606	2999.0	two-sided	7.944968198558651e-26	fdr_bh	0.5026786666666667	0.06811805822419863	rish 2	aic	L	GE/st + FW vs Prisma/st + FW	Both	0.03229	0.10394	0.03582194177580138	9.646504389480993e-26	True
628	scanner	GE/st + FW	Connectom/st + FW	0.012636709958314896	0.013994409702718258	0.012756779789924622	0.015039299614727497	True	True	-1.113	2999.0	two-sided	0.2658397585780445	fdr_bh	0.5163028888888889	0.008269642565770398	rish 2	aic	L	GE/st + FW vs Connectom/st + FW	Both	-0.02751	0.04405	0.0357803574342296	0.26996421181409314	False
629	scanner	Prisma/st + FW	Connectom/st + FW	0.013641130179166794	0.015492470003664494	0.012756779789924622	0.015039299614727497	True	True	11.062	2999.0	two-sided	6.5891587264002585e-28	fdr_bh	0.5178035555555556	0.057922963154297444	rish 2	aic	L	Prisma/st + FW vs Connectom/st + FW	Both	0.02211	0.09374	0.03581703684570256	8.068357624163582e-28	True
630	scanner	GE/st	Prisma/st	0.05573070049285889	0.05562644824385643	0.05983423814177513	0.05970792844891548	True	True	-11.729	2999.0	two-sided	4.287625713501296e-31	fdr_bh	0.5104835555555556	0.07115013505537496	rish 2	aic	M	GE/st vs Prisma/st	None	0.03532	0.10698	0.03582986494462505	5.313408801585083e-31	True
631	scanner	GE/st	Connectom/st	0.05573070049285889	0.05562644824385643	0.05503673851490021	0.0565776601433754	True	True	1.532	2999.0	two-sided	0.1256129831123574	fdr_bh	0.509513	0.012367956637796537	rish 2	aic	M	GE/st vs Connectom/st	None	-0.02342	0.04815	0.03578204336220346	0.12828559977432247	False
632	scanner	GE/st	GE/st + FW	0.05573070049285889	0.05562644824385643	0.0168585404753685	0.016862720251083374	True	True	54.802	2999.0	two-sided	0.0	fdr_bh	0.7240162222222222	1.0723615197762917	rish 2	aic	M	GE/st vs GE/st + FW	Only one	1.02745	1.11727	0.0449084802237083	0.0	True
633	scanner	GE/st	Prisma/st + FW	0.05573070049285889	0.05562644824385643	0.018116429448127747	0.018198110163211823	True	True	52.902	2999.0	two-sided	0.0	fdr_bh	0.7179177777777778	1.0188901623267828	rish 2	aic	M	GE/st vs Prisma/st + FW	Only one	0.97479	1.06299	0.044099837673217346	0.0	True
634	scanner	GE/st	Connectom/st + FW	0.05573070049285889	0.05562644824385643	0.016715729609131813	0.017180679365992546	True	True	52.256	2999.0	two-sided	0.0	fdr_bh	0.7290488888888889	1.0716006765338262	rish 2	aic	M	GE/st vs Connectom/st + FW	Only one	1.0267	1.1165	0.04489932346617387	0.0	True
635	scanner	Prisma/st	Connectom/st	0.05983423814177513	0.05970792844891548	0.05503673851490021	0.0565776601433754	True	True	12.864	2999.0	two-sided	6.6672316257482444e-37	fdr_bh	0.51929	0.08250199373310423	rish 2	aic	M	Prisma/st vs Connectom/st	None	0.04666	0.11835	0.03584800626689577	8.377673247013502e-37	True
636	scanner	Prisma/st	GE/st + FW	0.05983423814177513	0.05970792844891548	0.0168585404753685	0.016862720251083374	True	True	53.396	2999.0	two-sided	0.0	fdr_bh	0.7200266666666667	1.1223706866554402	rish 2	aic	M	Prisma/st vs GE/st + FW	Only one	1.07669	1.16805	0.04567931334455988	0.0	True
637	scanner	Prisma/st	Prisma/st + FW	0.05983423814177513	0.05970792844891548	0.018116429448127747	0.018198110163211823	True	True	54.908	2999.0	two-sided	0.0	fdr_bh	0.7157683333333333	1.0708434682336865	rish 2	aic	M	Prisma/st vs Prisma/st + FW	Only one	1.02596	1.11573	0.04488653176631363	0.0	True
638	scanner	Prisma/st	Connectom/st + FW	0.05983423814177513	0.05970792844891548	0.016715729609131813	0.017180679365992546	True	True	53.617	2999.0	two-sided	0.0	fdr_bh	0.7252817777777778	1.1214435299163423	rish 2	aic	M	Prisma/st vs Connectom/st + FW	Only one	1.07577	1.16711	0.04566647008365776	0.0	True
639	scanner	Connectom/st	GE/st + FW	0.05503673851490021	0.0565776601433754	0.0168585404753685	0.016862720251083374	True	True	49.797	2999.0	two-sided	0.0	fdr_bh	0.7080966666666667	1.0395760851731595	rish 2	aic	M	Connectom/st vs GE/st + FW	Only one	0.99516	1.08399	0.04441391482684054	0.0	True
640	scanner	Connectom/st	Prisma/st + FW	0.05503673851490021	0.0565776601433754	0.018116429448127747	0.018198110163211823	True	True	50.615	2999.0	two-sided	0.0	fdr_bh	0.7030995555555556	0.9873704315045586	rish 2	aic	M	Connectom/st vs Prisma/st + FW	Only one	0.94373	1.03101	0.04363956849544137	0.0	True
641	scanner	Connectom/st	Connectom/st + FW	0.05503673851490021	0.0565776601433754	0.016715729609131813	0.017180679365992546	True	True	53.17	2999.0	two-sided	0.0	fdr_bh	0.7136792222222222	1.0389664952549158	rish 2	aic	M	Connectom/st vs Connectom/st + FW	Only one	0.99456	1.08337	0.044403504745084144	0.0	True
642	scanner	GE/st + FW	Prisma/st + FW	0.0168585404753685	0.016862720251083374	0.018116429448127747	0.018198110163211823	True	True	-11.35	2999.0	two-sided	2.912905168470611e-29	fdr_bh	0.5100295555555555	0.0717460054440621	rish 2	aic	M	GE/st + FW vs Prisma/st + FW	Both	0.03592	0.10758	0.0358339945559379	3.5912529474295204e-29	True
643	scanner	GE/st + FW	Connectom/st + FW	0.0168585404753685	0.016862720251083374	0.016715729609131813	0.017180679365992546	True	True	1.02	2999.0	two-sided	0.3076596736177476	fdr_bh	0.5086648888888889	0.008388881110614282	rish 2	aic	M	GE/st + FW vs Connectom/st + FW	Both	-0.0274	0.04417	0.03578111888938572	0.31111652388311556	False
644	scanner	Prisma/st + FW	Connectom/st + FW	0.018116429448127747	0.018198110163211823	0.016715729609131813	0.017180679365992546	True	True	11.987	2999.0	two-sided	2.2646903813791172e-32	fdr_bh	0.5180698888888889	0.07917342964525143	rish 2	aic	M	Prisma/st + FW vs Connectom/st + FW	Both	0.04333	0.11501	0.035836570354748576	2.8161952929066744e-32	True
645	scanner	GE/st	Prisma/st	0.05817821994423866	0.06393104046583176	0.06085385009646416	0.06484595686197281	True	True	-5.592	2999.0	two-sided	2.4478453274515746e-08	fdr_bh	0.507573	0.04154921924999972	rish 2	aic	N	GE/st vs Prisma/st	None	0.00575	0.07735	0.03580078075000028	2.642351777758821e-08	True
646	scanner	GE/st	Connectom/st	0.05817821994423866	0.06393104046583176	0.058738261461257935	0.06424857676029205	True	True	-1.062	2999.0	two-sided	0.28815957520051455	fdr_bh	0.5050547777777777	0.008737294278683212	rish 2	aic	N	GE/st vs Connectom/st	None	-0.02705	0.04452	0.03578270572131678	0.2918071647600147	False
647	scanner	GE/st	GE/st + FW	0.05817821994423866	0.06393104046583176	0.017643779516220093	0.01953204907476902	True	True	49.895	2999.0	two-sided	0.0	fdr_bh	0.7229328888888888	0.9711927210681283	rish 2	aic	N	GE/st vs GE/st + FW	Only one	0.92778	1.0146	0.043407278931871685	0.0	True
648	scanner	GE/st	Prisma/st + FW	0.05817821994423866	0.06393104046583176	0.01848527044057846	0.01980322040617466	True	True	46.701	2999.0	two-sided	0.0	fdr_bh	0.7165507777777778	0.9479511432816978	rish 2	aic	N	GE/st vs Prisma/st + FW	Only one	0.90487	0.99103	0.04307885671830214	0.0	True
649	scanner	GE/st	Connectom/st + FW	0.05817821994423866	0.06393104046583176	0.017849940806627274	0.01972205936908722	True	True	46.867	2999.0	two-sided	0.0	fdr_bh	0.7247172222222222	0.9640585610675109	rish 2	aic	N	GE/st vs Connectom/st + FW	Only one	0.92075	1.00737	0.04331143893248923	0.0	True
650	scanner	Prisma/st	Connectom/st	0.06085385009646416	0.06484595686197281	0.058738261461257935	0.06424857676029205	True	True	5.421	2999.0	two-sided	6.39648684190402e-08	fdr_bh	0.5119585555555556	0.032771646965355526	rish 2	aic	N	Prisma/st vs Connectom/st	None	-0.00302	0.06857	0.03579835303464448	6.873836606225215e-08	True
651	scanner	Prisma/st	GE/st + FW	0.06085385009646416	0.06484595686197281	0.017643779516220093	0.01953204907476902	True	True	49.728	2999.0	two-sided	0.0	fdr_bh	0.7256811111111111	1.0240739924933997	rish 2	aic	N	Prisma/st vs GE/st + FW	Only one	0.97989	1.06825	0.04417600750660022	0.0	True
652	scanner	Prisma/st	Prisma/st + FW	0.06085385009646416	0.06484595686197281	0.01848527044057846	0.01980322040617466	True	True	51.406	2999.0	two-sided	0.0	fdr_bh	0.7200243333333334	1.0009142177664088	rish 2	aic	N	Prisma/st vs Prisma/st + FW	Only one	0.95707	1.04475	0.0438357822335913	0.0	True
653	scanner	Prisma/st	Connectom/st + FW	0.06085385009646416	0.06484595686197281	0.017849940806627274	0.01972205936908722	True	True	50.373	2999.0	two-sided	0.0	fdr_bh	0.7276098888888889	1.0168981114299354	rish 2	aic	N	Prisma/st vs Connectom/st + FW	Only one	0.97282	1.06097	0.04407188857006461	0.0	True
654	scanner	Connectom/st	GE/st + FW	0.058738261461257935	0.06424857676029205	0.017643779516220093	0.01953204907476902	True	True	47.432	2999.0	two-sided	0.0	fdr_bh	0.7097947777777778	0.980879379014808	rish 2	aic	N	Connectom/st vs GE/st + FW	Only one	0.93733	1.02443	0.04355062098519191	0.0	True
655	scanner	Connectom/st	Prisma/st + FW	0.058738261461257935	0.06424857676029205	0.01848527044057846	0.01980322040617466	True	True	47.89	2999.0	two-sided	0.0	fdr_bh	0.7043471111111111	0.9576943553293519	rish 2	aic	N	Connectom/st vs Prisma/st + FW	Only one	0.91448	1.00091	0.04321564467064809	0.0	True
656	scanner	Connectom/st	Connectom/st + FW	0.058738261461257935	0.06424857676029205	0.017849940806627274	0.01972205936908722	True	True	50.181	2999.0	two-sided	0.0	fdr_bh	0.7124612222222222	0.9737501895072631	rish 2	aic	N	Connectom/st vs Connectom/st + FW	Only one	0.9303	1.0172	0.043449810492736995	0.0	True
657	scanner	GE/st + FW	Prisma/st + FW	0.017643779516220093	0.01953204907476902	0.01848527044057846	0.01980322040617466	True	True	-5.588	2999.0	two-sided	2.5032270918985e-08	fdr_bh	0.5080155555555556	0.042779843111307225	rish 2	aic	N	GE/st + FW vs Prisma/st + FW	Both	0.00698	0.07858	0.03580015688869277	2.6980890810882034e-08	True
658	scanner	GE/st + FW	Connectom/st + FW	0.017643779516220093	0.01953204907476902	0.017849940806627274	0.01972205936908722	True	True	-1.258	2999.0	two-sided	0.20865572109602412	fdr_bh	0.5049198888888888	0.010502336763940724	rish 2	aic	N	GE/st + FW vs Connectom/st + FW	Both	-0.02528	0.04629	0.035787663236059274	0.21219225874171946	False
659	scanner	Prisma/st + FW	Connectom/st + FW	0.01848527044057846	0.01980322040617466	0.017849940806627274	0.01972205936908722	True	True	5.106	2999.0	two-sided	3.4932588066260206e-07	fdr_bh	0.5123485555555556	0.032143904810464405	rish 2	aic	N	Prisma/st + FW vs Connectom/st + FW	Both	-0.00365	0.06794	0.035796095189535596	3.7261427270677555e-07	True
660	scanner	GE/st	Prisma/st	0.04428466036915779	0.0414297990500927	0.05205436050891876	0.04803622141480446	True	True	-20.636	2999.0	two-sided	1.4163275005801182e-88	fdr_bh	0.5342524444444444	0.1736685581421814	rish 2	cv	H	GE/st vs Prisma/st	None	0.13762	0.20972	0.036051441857818584	1.8954568780997865e-88	True
661	scanner	GE/st	Connectom/st	0.04428466036915779	0.0414297990500927	0.05505261942744255	0.0522691011428833	True	True	-30.683	2999.0	two-sided	4.757312240601554e-180	fdr_bh	0.5440605555555555	0.22981300664897722	rish 2	cv	H	GE/st vs Connectom/st	None	0.19356	0.26607	0.036256993351022754	6.67692946049341e-180	True
662	scanner	GE/st	GE/st + FW	0.04428466036915779	0.0414297990500927	0.014195299707353115	0.013249659910798073	True	True	58.21	2999.0	two-sided	0.0	fdr_bh	0.742571	1.1004352446409966	rish 2	cv	H	GE/st vs GE/st + FW	Only one	1.05509	1.14578	0.0453447553590034	0.0	True
663	scanner	GE/st	Prisma/st + FW	0.04428466036915779	0.0414297990500927	0.01659202016890049	0.015177760273218155	True	True	53.236	2999.0	two-sided	0.0	fdr_bh	0.7179637777777778	0.9782855673287905	rish 2	cv	H	GE/st vs Prisma/st + FW	Only one	0.93477	1.0218	0.04351443267120958	0.0	True
664	scanner	GE/st	Connectom/st + FW	0.04428466036915779	0.0414297990500927	0.016995379701256752	0.016098760068416595	True	True	55.729	2999.0	two-sided	0.0	fdr_bh	0.7144837777777778	0.948602722855693	rish 2	cv	H	GE/st vs Connectom/st + FW	Only one	0.90551	0.99169	0.043087277144306935	0.0	True
665	scanner	Prisma/st	Connectom/st	0.05205436050891876	0.04803622141480446	0.05505261942744255	0.0522691011428833	True	True	-9.179	2999.0	two-sided	7.911433839519579e-20	fdr_bh	0.511413	0.05977539785393642	rish 2	cv	H	Prisma/st vs Connectom/st	None	0.02396	0.09559	0.03581460214606357	9.353419317658615e-20	True
666	scanner	Prisma/st	GE/st + FW	0.05205436050891876	0.04803622141480446	0.014195299707353115	0.013249659910798073	True	True	56.51	2999.0	two-sided	0.0	fdr_bh	0.7500195555555556	1.2353356529602961	rish 2	cv	H	Prisma/st vs GE/st + FW	Only one	1.18782	1.28285	0.04751434703970392	0.0	True
667	scanner	Prisma/st	Prisma/st + FW	0.05205436050891876	0.04803622141480446	0.01659202016890049	0.015177760273218155	True	True	58.778	2999.0	two-sided	0.0	fdr_bh	0.7312357777777778	1.1218370335430932	rish 2	cv	H	Prisma/st vs Prisma/st + FW	Only one	1.07616	1.16751	0.04567296645690688	0.0	True
668	scanner	Prisma/st	Connectom/st + FW	0.05205436050891876	0.04803622141480446	0.016995379701256752	0.016098760068416595	True	True	57.293	2999.0	two-sided	0.0	fdr_bh	0.7279491111111112	1.0931503637164959	rish 2	cv	H	Prisma/st vs Connectom/st + FW	Only one	1.04792	1.13838	0.04522963628350407	0.0	True
669	scanner	Connectom/st	GE/st + FW	0.05505261942744255	0.0522691011428833	0.014195299707353115	0.013249659910798073	True	True	55.581	2999.0	two-sided	0.0	fdr_bh	0.7575003333333333	1.247038820112703	rish 2	cv	H	Connectom/st vs GE/st + FW	Only one	1.19933	1.29475	0.04771117988729712	0.0	True
670	scanner	Connectom/st	Prisma/st + FW	0.05505261942744255	0.0522691011428833	0.01659202016890049	0.015177760273218155	True	True	54.61	2999.0	two-sided	0.0	fdr_bh	0.7377814444444445	1.1403285292843155	rish 2	cv	H	Connectom/st vs Prisma/st + FW	Only one	1.09436	1.1863	0.045971470715684415	0.0	True
671	scanner	Connectom/st	Connectom/st + FW	0.05505261942744255	0.0522691011428833	0.016995379701256752	0.016098760068416595	True	True	57.447	2999.0	two-sided	0.0	fdr_bh	0.7347343333333334	1.113168839851466	rish 2	cv	H	Connectom/st vs Connectom/st + FW	Only one	1.06763	1.15871	0.04554116014853382	0.0	True
672	scanner	GE/st + FW	Prisma/st + FW	0.014195299707353115	0.013249659910798073	0.01659202016890049	0.015177760273218155	True	True	-19.661	2999.0	two-sided	4.788915856963874e-81	fdr_bh	0.5348071111111111	0.16859947250004226	rish 2	cv	H	GE/st + FW vs Prisma/st + FW	Both	0.13256	0.20464	0.03604052749995773	6.373418515737503e-81	True
673	scanner	GE/st + FW	Connectom/st + FW	0.014195299707353115	0.013249659910798073	0.016995379701256752	0.016098760068416595	True	True	-25.373	2999.0	two-sided	7.915371296630813e-129	fdr_bh	0.5356393333333334	0.19079222653578434	rish 2	cv	H	GE/st + FW vs Connectom/st + FW	Both	0.15468	0.2269	0.03610777346421565	1.0814169513423502e-128	True
674	scanner	Prisma/st + FW	Connectom/st + FW	0.01659202016890049	0.015177760273218155	0.016995379701256752	0.016098760068416595	True	True	-3.675	2999.0	two-sided	0.00024208062694071257	fdr_bh	0.5025752222222222	0.025789422063738687	rish 2	cv	H	Prisma/st + FW vs Connectom/st + FW	Both	-0.01	0.06158	0.035790577936261316	0.0002522403059295413	True
675	scanner	GE/st	Prisma/st	0.0315311998128891	0.036553870886564255	0.03617886081337929	0.04283938184380531	True	True	-20.214	2999.0	two-sided	2.768171906070946e-85	fdr_bh	0.5130325555555556	0.1170648663761649	rish 2	cv	L	GE/st vs Prisma/st	None	0.08116	0.15297	0.0359051336238351	3.690895874761262e-85	True
676	scanner	GE/st	Connectom/st	0.0315311998128891	0.036553870886564255	0.03661590814590454	0.043967168778181076	True	True	-18.595	2999.0	two-sided	3.938469417449874e-73	fdr_bh	0.512774	0.1262795407723379	rish 2	cv	L	GE/st vs Connectom/st	None	0.09035	0.16221	0.03593045922766208	5.1840913721460866e-73	True
677	scanner	GE/st	GE/st + FW	0.0315311998128891	0.036553870886564255	0.01032090000808239	0.011904739774763584	True	True	46.914	2999.0	two-sided	0.0	fdr_bh	0.6891064444444445	0.8752888464319467	rish 2	cv	L	GE/st vs GE/st + FW	Only one	0.83321	0.91737	0.04208115356805331	0.0	True
678	scanner	GE/st	Prisma/st + FW	0.0315311998128891	0.036553870886564255	0.011515580117702484	0.013429960235953331	True	True	45.742	2999.0	two-sided	0.0	fdr_bh	0.6794777777777777	0.8007835380894346	rish 2	cv	L	GE/st vs Prisma/st + FW	Only one	0.75966	0.84191	0.04112646191056546	0.0	True
679	scanner	GE/st	Connectom/st + FW	0.0315311998128891	0.036553870886564255	0.01136871986091137	0.013598569668829441	True	True	45.768	2999.0	two-sided	0.0	fdr_bh	0.6840365555555555	0.8039472794395022	rish 2	cv	L	GE/st vs Connectom/st + FW	Only one	0.76279	0.84511	0.041162720560497856	0.0	True
680	scanner	Prisma/st	Connectom/st	0.03617886081337929	0.04283938184380531	0.03661590814590454	0.043967168778181076	True	True	-2.448	2999.0	two-sided	0.014419700214968429	fdr_bh	0.500276	0.010068368461590394	rish 2	cv	L	Prisma/st vs Connectom/st	None	-0.02572	0.04585	0.03578163153840961	0.014847942966831444	True
681	scanner	Prisma/st	GE/st + FW	0.03617886081337929	0.04283938184380531	0.01032090000808239	0.011904739774763584	True	True	44.695	2999.0	two-sided	0.0	fdr_bh	0.6885904444444444	0.9445662180789381	rish 2	cv	L	Prisma/st vs GE/st + FW	Only one	0.90153	0.9876	0.04303378192106189	0.0	True
682	scanner	Prisma/st	Prisma/st + FW	0.03617886081337929	0.04283938184380531	0.011515580117702484	0.013429960235953331	True	True	45.78	2999.0	two-sided	0.0	fdr_bh	0.6813295555555555	0.8765056257604679	rish 2	cv	L	Prisma/st vs Prisma/st + FW	Only one	0.83441	0.91861	0.04210437423953217	0.0	True
683	scanner	Prisma/st	Connectom/st + FW	0.03617886081337929	0.04283938184380531	0.01136871986091137	0.013598569668829441	True	True	45.594	2999.0	two-sided	0.0	fdr_bh	0.6853461111111111	0.8790908082519859	rish 2	cv	L	Prisma/st vs Connectom/st + FW	Only one	0.83696	0.92122	0.042129191748014105	0.0	True
684	scanner	Connectom/st	GE/st + FW	0.03661590814590454	0.043967168778181076	0.01032090000808239	0.011904739774763584	True	True	43.585	2999.0	two-sided	6.7e-322	fdr_bh	0.686572	0.9411427408641605	rish 2	cv	L	Connectom/st vs GE/st + FW	Only one	0.89816	0.98413	0.04298725913583945	1.04e-321	True
685	scanner	Connectom/st	Prisma/st + FW	0.03661590814590454	0.043967168778181076	0.011515580117702484	0.013429960235953331	True	True	44.21	2999.0	two-sided	0.0	fdr_bh	0.6795856666666666	0.8745104414645516	rish 2	cv	L	Connectom/st vs Prisma/st + FW	Only one	0.83244	0.91658	0.04206955853544836	0.0	True
686	scanner	Connectom/st	Connectom/st + FW	0.03661590814590454	0.043967168778181076	0.01136871986091137	0.013598569668829441	True	True	45.42	2999.0	two-sided	0.0	fdr_bh	0.683797	0.87705082021475	rish 2	cv	L	Connectom/st vs Connectom/st + FW	Only one	0.83494	0.91916	0.04210917978524997	0.0	True
687	scanner	GE/st + FW	Prisma/st + FW	0.01032090000808239	0.011904739774763584	0.011515580117702484	0.013429960235953331	True	True	-16.185	2999.0	two-sided	1.5074531259783454e-56	fdr_bh	0.5098605555555555	0.09429949718276773	rish 2	cv	L	GE/st + FW vs Prisma/st + FW	Both	0.05844	0.13016	0.03586050281723227	1.9556148661340697e-56	True
688	scanner	GE/st + FW	Connectom/st + FW	0.01032090000808239	0.011904739774763584	0.01136871986091137	0.013598569668829441	True	True	-12.134	2999.0	two-sided	4.121696248654734e-33	fdr_bh	0.5029842222222223	0.08216056545719495	rish 2	cv	L	GE/st + FW vs Connectom/st + FW	Both	0.04632	0.118	0.03583943454280504	5.139311044115494e-33	True
689	scanner	Prisma/st + FW	Connectom/st + FW	0.011515580117702484	0.013429960235953331	0.01136871986091137	0.013598569668829441	True	True	2.448	2999.0	two-sided	0.014435500106641682	fdr_bh	0.5060931111111111	0.010865695458090088	rish 2	cv	L	Prisma/st + FW vs Connectom/st + FW	Both	-0.02492	0.04665	0.03578430454190991	0.014847942966831444	True
690	scanner	GE/st	Prisma/st	0.0435401014983654	0.04446040093898773	0.04678710177540779	0.048189450055360794	True	True	-12.829	2999.0	two-sided	1.0204438470107221e-36	fdr_bh	0.5088773333333333	0.07008318028077817	rish 2	cv	M	GE/st vs Prisma/st	None	0.03426	0.10591	0.03582681971922183	1.2799992506057837e-36	True
691	scanner	GE/st	Connectom/st	0.0435401014983654	0.04446040093898773	0.049994081258773804	0.052084799855947495	True	True	-17.711	2999.0	two-sided	7.805530186168615e-67	fdr_bh	0.5234058888888888	0.1336819878977117	rish 2	cv	M	GE/st vs Connectom/st	None	0.09774	0.16963	0.03594801210228829	1.0236760899893266e-66	True
692	scanner	GE/st	GE/st + FW	0.0435401014983654	0.04446040093898773	0.014071750454604626	0.014205359853804111	True	True	53.118	2999.0	two-sided	0.0	fdr_bh	0.7133703333333333	1.0044928124145078	rish 2	cv	M	GE/st vs GE/st + FW	Only one	0.9606	1.04838	0.04388718758549226	0.0	True
693	scanner	GE/st	Prisma/st + FW	0.0435401014983654	0.04446040093898773	0.015017040073871613	0.015301220118999481	True	True	51.665	2999.0	two-sided	0.0	fdr_bh	0.7077307777777778	0.9544419880857696	rish 2	cv	M	GE/st vs Prisma/st + FW	Only one	0.91127	0.99761	0.043168011914230364	0.0	True
694	scanner	GE/st	Connectom/st + FW	0.0435401014983654	0.04446040093898773	0.015289570204913616	0.01578463986515999	True	True	50.812	2999.0	two-sided	0.0	fdr_bh	0.704787	0.9377370424370145	rish 2	cv	M	GE/st vs Connectom/st + FW	Only one	0.8948	0.98067	0.04293295756298554	0.0	True
695	scanner	Prisma/st	Connectom/st	0.04678710177540779	0.048189450055360794	0.049994081258773804	0.052084799855947495	True	True	-11.416	2999.0	two-sided	1.4124894738763e-29	fdr_bh	0.5146418888888888	0.06395616947288513	rish 2	cv	M	Prisma/st vs Connectom/st	None	0.02814	0.09978	0.03582383052711487	1.744412386262326e-29	True
696	scanner	Prisma/st	GE/st + FW	0.04678710177540779	0.048189450055360794	0.014071750454604626	0.014205359853804111	True	True	51.273	2999.0	two-sided	0.0	fdr_bh	0.7084262222222222	1.0485251480781186	rish 2	cv	M	Prisma/st vs GE/st + FW	Only one	1.00398	1.09307	0.0445448519218814	0.0	True
697	scanner	Prisma/st	Prisma/st + FW	0.04678710177540779	0.048189450055360794	0.015017040073871613	0.015301220118999481	True	True	52.654	2999.0	two-sided	0.0	fdr_bh	0.7043417777777777	1.000653937108925	rish 2	cv	M	Prisma/st vs Prisma/st + FW	Only one	0.95682	1.04449	0.043836062891075	0.0	True
698	scanner	Prisma/st	Connectom/st + FW	0.04678710177540779	0.048189450055360794	0.015289570204913616	0.01578463986515999	True	True	51.507	2999.0	two-sided	0.0	fdr_bh	0.7013426666666667	0.9845735815739333	rish 2	cv	M	Prisma/st vs Connectom/st + FW	Only one	0.94097	1.02818	0.04360641842606683	0.0	True
699	scanner	Connectom/st	GE/st + FW	0.049994081258773804	0.052084799855947495	0.014071750454604626	0.014205359853804111	True	True	49.895	2999.0	two-sided	0.0	fdr_bh	0.7195403333333333	1.0836553811996374	rish 2	cv	M	Connectom/st vs GE/st + FW	Only one	1.03857	1.12874	0.04508461880036263	0.0	True
700	scanner	Connectom/st	Prisma/st + FW	0.049994081258773804	0.052084799855947495	0.015017040073871613	0.015301220118999481	True	True	50.629	2999.0	two-sided	0.0	fdr_bh	0.7153847777777778	1.0379801867102454	rish 2	cv	M	Connectom/st vs Prisma/st + FW	Only one	0.99359	1.08237	0.044389813289754665	0.0	True
701	scanner	Connectom/st	Connectom/st + FW	0.049994081258773804	0.052084799855947495	0.015289570204913616	0.01578463986515999	True	True	52.224	2999.0	two-sided	0.0	fdr_bh	0.7126281111111111	1.0225567803013775	rish 2	cv	M	Connectom/st vs Connectom/st + FW	Only one	0.9784	1.06671	0.044153219698622514	0.0	True
702	scanner	GE/st + FW	Prisma/st + FW	0.014071750454604626	0.014205359853804111	0.015017040073871613	0.015301220118999481	True	True	-11.138	2999.0	two-sided	2.914006019713269e-28	fdr_bh	0.5081195555555555	0.06406475146929609	rish 2	cv	M	GE/st + FW vs Prisma/st + FW	Both	0.02824	0.09989	0.035825248530703915	3.5803486931630613e-28	True
703	scanner	GE/st + FW	Connectom/st + FW	0.014071750454604626	0.014205359853804111	0.015289570204913616	0.01578463986515999	True	True	-10.834	2999.0	two-sided	7.417541961109656e-27	fdr_bh	0.5111455555555555	0.08120465422698225	rish 2	cv	M	GE/st + FW vs Connectom/st + FW	Both	0.04536	0.11705	0.03584534577301775	9.036599343483845e-27	True
704	scanner	Prisma/st + FW	Connectom/st + FW	0.015017040073871613	0.015301220118999481	0.015289570204913616	0.01578463986515999	True	True	-3.078	2999.0	two-sided	0.002101856696377184	fdr_bh	0.5033666666666666	0.01753195171175368	rish 2	cv	M	Prisma/st + FW vs Connectom/st + FW	Both	-0.01825	0.05332	0.03578804828824632	0.0021806006071924673	True
705	scanner	GE/st	Prisma/st	0.0450926199555397	0.05143383890390396	0.04858577996492386	0.05378704145550728	True	True	-9.897	2999.0	two-sided	9.508447475380043e-23	fdr_bh	0.512737	0.0663884779738002	rish 2	cv	N	GE/st vs Prisma/st	None	0.03057	0.10221	0.0358215220261998	1.1391151717593396e-22	True
706	scanner	GE/st	Connectom/st	0.0450926199555397	0.05143383890390396	0.05125156044960022	0.05723537132143974	True	True	-14.499	2999.0	two-sided	4.3227870347250606e-46	fdr_bh	0.5210421111111111	0.11333797790290401	rish 2	cv	N	GE/st vs Connectom/st	None	0.07744	0.14924	0.035902022097096004	5.508684362835476e-46	True
707	scanner	GE/st	GE/st + FW	0.0450926199555397	0.05143383890390396	0.01470004953444004	0.016655240207910538	True	True	47.645	2999.0	two-sided	0.0	fdr_bh	0.7103483333333334	0.8926178080709862	rish 2	cv	N	GE/st vs GE/st + FW	Only one	0.8503	0.93493	0.04231219192901381	0.0	True
708	scanner	GE/st	Prisma/st + FW	0.0450926199555397	0.05143383890390396	0.015590120106935501	0.017101669684052467	True	True	44.65	2999.0	two-sided	0.0	fdr_bh	0.7017692222222223	0.8608326074375365	rish 2	cv	N	GE/st vs Prisma/st + FW	Only one	0.81894	0.90272	0.04188739256246343	0.0	True
709	scanner	GE/st	Connectom/st + FW	0.0450926199555397	0.05143383890390396	0.016049809753894806	0.01793595962226391	True	True	44.236	2999.0	two-sided	0.0	fdr_bh	0.6996937777777777	0.837228238219179	rish 2	cv	N	GE/st vs Connectom/st + FW	Only one	0.79564	0.87881	0.04158176178082096	0.0	True
710	scanner	Prisma/st	Connectom/st	0.04858577996492386	0.05378704145550728	0.05125156044960022	0.05723537132143974	True	True	-8.652	2999.0	two-sided	8.08517235331725e-18	fdr_bh	0.5088018888888889	0.048016382445957136	rish 2	cv	N	Prisma/st vs Connectom/st	None	0.01221	0.08382	0.03580361755404287	9.344019413143531e-18	True
711	scanner	Prisma/st	GE/st + FW	0.04858577996492386	0.05378704145550728	0.01470004953444004	0.016655240207910538	True	True	47.77	2999.0	two-sided	0.0	fdr_bh	0.7170641111111111	0.9619646133395094	rish 2	cv	N	Prisma/st vs GE/st + FW	Only one	0.91869	1.00524	0.04327538666049047	0.0	True
712	scanner	Prisma/st	Prisma/st + FW	0.04858577996492386	0.05378704145550728	0.015590120106935501	0.017101669684052467	True	True	49.055	2999.0	two-sided	0.0	fdr_bh	0.7093836666666666	0.9307978230630694	rish 2	cv	N	Prisma/st vs Prisma/st + FW	Only one	0.88796	0.97364	0.0428421769369306	0.0	True
713	scanner	Prisma/st	Connectom/st + FW	0.04858577996492386	0.05378704145550728	0.016049809753894806	0.01793595962226391	True	True	47.928	2999.0	two-sided	0.0	fdr_bh	0.7071406666666666	0.9071540628381402	rish 2	cv	N	Prisma/st vs Connectom/st + FW	Only one	0.86464	0.94967	0.04251593716185986	0.0	True
714	scanner	Connectom/st	GE/st + FW	0.05125156044960022	0.05723537132143974	0.01470004953444004	0.016655240207910538	True	True	46.965	2999.0	two-sided	0.0	fdr_bh	0.7172435555555555	0.9892173742714052	rish 2	cv	N	Connectom/st vs GE/st + FW	Only one	0.94555	1.03289	0.04367262572859487	0.0	True
715	scanner	Connectom/st	Prisma/st + FW	0.05125156044960022	0.05723537132143974	0.015590120106935501	0.017101669684052467	True	True	47.203	2999.0	two-sided	0.0	fdr_bh	0.7100227777777778	0.9593326755749116	rish 2	cv	N	Connectom/st vs Prisma/st + FW	Only one	0.91609	1.00257	0.04323732442508832	0.0	True
716	scanner	Connectom/st	Connectom/st + FW	0.05125156044960022	0.05723537132143974	0.016049809753894806	0.01793595962226391	True	True	48.884	2999.0	two-sided	0.0	fdr_bh	0.7083978888888889	0.9364568312151839	rish 2	cv	N	Connectom/st vs Connectom/st + FW	Only one	0.89354	0.97937	0.0429131687848161	0.0	True
717	scanner	GE/st + FW	Prisma/st + FW	0.01470004953444004	0.016655240207910538	0.015590120106935501	0.017101669684052467	True	True	-7.403	2999.0	two-sided	1.716963552503671e-13	fdr_bh	0.5105064444444445	0.052727706162816225	rish 2	cv	N	GE/st + FW vs Prisma/st + FW	Both	0.01692	0.08854	0.03581229383718377	1.9077372805596345e-13	True
718	scanner	GE/st + FW	Connectom/st + FW	0.01470004953444004	0.016655240207910538	0.016049809753894806	0.01793595962226391	True	True	-9.89	2999.0	two-sided	1.0209515702155331e-22	fdr_bh	0.5120903333333333	0.07803060162918152	rish 2	cv	N	GE/st + FW vs Connectom/st + FW	Both	0.04219	0.11387	0.03583939837081848	1.2210716454405048e-22	True
719	scanner	Prisma/st + FW	Connectom/st + FW	0.015590120106935501	0.017101669684052467	0.016049809753894806	0.01793595962226391	True	True	-4.417	2999.0	two-sided	1.0352575773047623e-05	fdr_bh	0.5021814444444445	0.026236014831989323	rish 2	cv	N	Prisma/st + FW vs Connectom/st + FW	Both	-0.00955	0.06203	0.035793985168010675	1.091340345035767e-05	True
